# Supplementary material for: Secondary findings and carrier test frequencies in a large multiethnic sample
Source: Genome Med. 2015 Jun 13;7(1):54. doi: 10.1186/s13073-015-0171-1 (PMC4507324; doi:10.1186/s13073-015-0171-1)
Supplement: Additional file 1: — List of phenotypes in the CMG cohort. [file 13073_2015_171_MOESM1_ESM.xls]

## Sheet: Sheet1
Phenotype	Number of samples
Alstrom Syndrome	1
Anderson Tawil Syndrome	1
Anophtalmia Microphtalmia	1
Asplenia	1
Bradykinesia, Ataxia, Dysarthria	1
Cerebellar Atrophy, Ataxia	1
Cerebellar atrophy,Mental Retardation	1
Currarino Syndrome	1
Cutis Gyrata	1
Ectrodactyly	1
Encephalopathy-PI Asbjorg Stray	1
Escobar Syndrome	1
Extremity anomaly+atresia of anus and duodenum	1
Fibular Hypoplasia	1
Frontotemporal Dementia	1
Hairy Elbow syndrome	1
Hereditary Sensory and Autonomic Neuropathy	1
Hypotonia + Epilepsy	1
Joint Contracture, Unknown	1
Kabuki Like Syndrome	1
Klippel Feil-Situs Inversus	1
Klippel-Trenauney Weber	1
Knee Deformity	1
Lennox–Gastaut Syndrome	1
Lenz Majewski Syndrome	1
Leopard Syndrome	1
Lewy Body Dementia	1
Lipoprotein lipase deficiency	1
Long QT Syndrome	1
Macrocephaly + Hypotonia + Autism	1
Macular Dystrophy	1
Marfan Syndrome	1
Michelin Tire Baby Syndrome	1
Microphtalmia	1
Motor Neuron Disease	1
Mullerian,Renal,Cervicothor. Somite (MURCS)	1
Muscular Dystrophy	1
Myotonia	1
Myotonic Dystrophy+Centronuclear Dystrophy	1
Neurodegenerative Disease	1
Neurometabolic Disorder	1
Noonan-Kabuki Syndrome	1
Obesity + Osteoporosis	1
Oligohydramnios	1
Olmsted Syndrome	1
Optic Nerve Atrophy	1
Orofaciodigital Syndrome Type 6	1
PEHO Syndrome	1
Peroxisomal Disorder	1
Peter's Plus Syndrome	1
Progressive Epileptic Encephalopathy-PI Asbjorg Stray	1
Question Mark Ear Deformity	1
Recurrent Oligo-Anhydromnios	1
Renal Anomaly	1
Schwartz-Jampel Syndrome	1
Septooptic dysplasia	1
Short-stature Mental Retardation	1
Spinocerebellar Ataxia	1
Spondylometaphyseal Dysplasia	1
Trichoenterohepatic Syndrome	1
Young Simpson Syndrome	1
Acromesomelic Dysplasia	2
Adult-onset-SMA-like phenotype	2
Amaurosis	2
Anal Bowel Stenosis + Genital Anomaly	2
Anencephaly	2
Antecubital Pterygium Syndrome	2
Aortic Dilatation	2
Autosomal Dominant Frontonasal Dysplasia	2
Autosomal Dominant Microcephaly	2
Autosomal Polycystic Liver Disease	2
Autosomal Recessive DD/ID	2
Autosomal Recessive Hearing Loss + Dysmorphism	2
Berardinelli-Seip Syndrome	2
Bilateral Coloboma of Retina and Optic Disc	2
Bone Marrow Failure	2
Brachydactyly-Polydactyly with Short Stature	2
Brain Stem and Optic Atrophy - Sensorineural Deafness	2
Carnitine Deficiency	2
Caudal Duplication Syndrome	2
Cerebrofaciothoracic Syndrome	2
Cerebrofrontofacial Syndrome	2
CMT + Renal Cyst (Turkish Origin)	2
Cockayne Syndrome	2
Cranioectodermal Dysplasia	2
DNA Repair Impairment Syndrome	2
Encephalocraniocutaneous Lipomatosis	2
Ependymoma	2
Extremity anomaly	2
Eye Development Disorders	2
Familial Thyroid Carcinoma	2
Fatco Syndrome	2
Hadju-Cheney Syndrome	2
Hairy Elbow Syndrome	2
Hereditary Gingival Fibromatosis	2
HSP Neuropathy	2
Hypergonadotropic hypogonadism, Muller. Agenesis, Hyperpig.	2
Hypergonadotropic Hypogonadism + Mullerian Agenesia + Hyperpigmentation	2
Hypertelorism-AD	2
Hypertriglyceridemia	2
Klippel-Trenauney Weber/MURCS	2
Lin-Gettig Syndrome	2
Marphanoid Habitus + Mental Retardation	2
Megalocornea	2
Metatropic Dysplasia-AR	2
Microcephaly, Severe DD	2
Nanophthalmia	2
Neuromuscular disorder	2
Neurotransmitter Defect	2
Neutropenia, ASD	2
Non Syndromic Hypergonadotroipc Hypogonadism	2
Obesity (BMI38)	2
Peripheral Neuropathy + Hypopituitarism	2
Peripheral Neuropathy + SCA	2
Primary Microcephaly	2
Primary Spontaneous Pneumothorax	2
Proteolipid Protein-1 Like Disorder	2
Punctate Keratoderma	2
Renal Dysplasia	2
Schizencephaly	2
Short stature+Joint laxicity	2
Short Syndrome-PI Asbjorg Stray	2
Spondylocostal Dysplasia	2
STEEL Syndrome	2
Thrombocytopenia	2
Unk. Synd.; Gall Bladder Stones, Psyc Delay, Myoclonic Epilepsy	2
Amyotropiic Lateral Sclerosis	3
Autosomal Recessive Skeletal Dysplasia	3
Azospermia	3
Bardet Biedl Syndrome	3
Branchio-oto-renal Syndrome	3
Craniosynostosis+Radiohumeral Synostosis	3
DD/ID + Microcephaly	3
Dubowitz syndrome	3
Dystonia	3
Ectodermal Dysplasia	3
Ectodermal Dysplasia/Immunodeficiency	3
Encephalocraniocutaneous Syndrome	3
Familial Pectus Excavatum	3
Frontoocular Syndrome	3
Hallerman-Streiff Syndrome	3
Hereditary Spastic Paraplegia	3
Hyperkeratosis	3
Hypokalemic Periodic Paralysis	3
Lipodystrophy	3
Lymphedema Chorioretinopathy Microcephaly	3
Marden Walker Syndrome	3
Mental retardation, Epileptic seizures, Hypogenitalism, Microcephaly, Obesity (MEHMO)	3
Metabolic disorder	3
Microcephaly Chorioretinopathy	3
Microcephaly, Hypogammaglobulinemia	3
Microcephaly, Mental Retardation	3
Mirror Hand Syndrome	3
Multiple Exostoses ASD	3
Myopathy	3
Neuropathy	3
Noonan-like Syndrome	3
OEIS Complex	3
Overgrowth-PI Asbjorg Stray	3
Pituitary Stalk Interruption Syndrome (PSIS)	3
Polysyndactyly Syndrome	3
Seckel Syndrome/MOPD II	3
Seizures	3
Short Stature + MCA	3
Skeletal Syndrome	3
Spinal Muscular Atrophy	3
Unknown Syndrome with Poliosis	3
White Matter Lesions	3
Aicardi Goutieres Syndrome	4
Angelman-like Syndrome	4
CHARGE Syndrome	4
Coffin Siris Syndrome	4
Cutis gyrata	4
Familial DDID Coloboma	4
Ichthyosis	4
Intellectual Disability and Autism	4
Lenz Microphthalmia	4
Microphtalmia, Coloboma	4
Multiple CNVs	4
Patellar Malformation Syndrome	4
Skeletal Dysplasia	4
Tourette Syndrome	4
Alport Syndrome	5
Autosomal Dominant Aarskog Syndrome	5
Congenital Amarosis	5
GAPO Syndrome	5
Hyperlipidemia	5
Meier Gorlin Syndrome	5
Movement Disorders	5
Ataxia	6
Endocrine Anomaly	6
Global Developmental Delay	6
Goldenhar syndrome	6
Hearing Impairment	6
Moyamoya Disease	6
Spastic Paraplegia	6
Syndromal Childhood Cancer	6
Anal Atresia	7
Autosomal Recessive Intellectual Disability Family	7
Charcot Marie Tooth-Turkish origin	7
Familial Intellectual Disability	7
Familial Oncology Cases	7
Floating Harbor Syndrome	7
Mosaicism	7
Nonspecific Syndrome	7
Oligodontia	7
Premature Ovarian Failure	8
Robinow Syndrome	8
Familial Dysautonomia	9
Multiple Congenital Anomalies	9
Seckel Syndrome	9
Ciliopathies and other renal abnormalities	10
Corpus Callosum Abnormality	10
Noonan Spectrum Disorders	10
Moebius Syndrome	11
Immunodeficiency II	12
Smith-Magenis Syndrome	12
Monozygotic Twins	13
Rett Syndrome with No MECP2 mutations	14
Gastric Cancer	15
Pierpont Syndrome	15
Congenital Heart Defects I (NHLBI)	17
Arthrogryposis	18
Immunodeficiency Related Syndrome	19
Mitochondrial Disease	19
Retinitis Pigmentosa	19
Cranio Facial Anomalies	20
Global Develop. Delay,Mental Retardation	20
Megacystis Microcolon Intes. Hypoperistal.	24
Parkinsons Disease	25
Charcot Marie Tooth-US origin	27
Central Serous Retinopathy	28
Cerebral Visual Impairment	30
Familial DD/ID	34
Vertebral anomalies, Anal atresia, Cardiovascular anomalies, Tracheoesophageal fistula, Renal and/or radial anomalies and Limb defects	35
Cornelia de Lange Syndrome	37
Esophageal Atresia	44
Congenital Heart Defects II	48
Oculo-Auriculo-Vertebral Spectrum Disorders	48
Stuttering	49
Ataxia Cohort	51
Cohort of Developmental Disorders	51
Turkish Brain Malformations	70
Immunodeficiency I	89
Multiple Eye Diseases	108
Genetics of Congenital Anomalies of Kidney and Urinary Tract	126
Congenital Diaphragmatic Hernia	150
Osteoporosis	172
Heterotaxy Syndrome I	201
Wolff- Parkinson White Study	251
