# Supplementary material for: Secondary findings and carrier test frequencies in a large multiethnic sample
Source: Genome Med. 2015 Jun 13;7(1):54. doi: 10.1186/s13073-015-0171-1 (PMC4507324; doi:10.1186/s13073-015-0171-1)
Supplement: Additional file 4: — The first column of Additional file 4 includes the original list of genes extracted from MedGen that are potentially associated with autosomal recessive disorders. The second and third columns indicate genes overlapping gene lists from previous studies [23, 24] and the fourth column presents the genes selected for manual curation. The fifth column shows the results of the final selection, i.e., genes overlapping with previous studies or those that passed manual curation. [file 13073_2015_171_MOESM4_ESM.xls]

## Sheet: AdditionalFile4
genes	Boone	Bell	SelectedForManualCurration	Selected
ELANE	TRUE	FALSE	FALSE	TRUE
AGL	TRUE	TRUE	FALSE	TRUE
AGK	TRUE	FALSE	FALSE	TRUE
AGA	TRUE	FALSE	FALSE	TRUE
KHDC3L	FALSE	FALSE	TRUE	TRUE
B2M	TRUE	FALSE	FALSE	TRUE
DUOXA2	TRUE	FALSE	FALSE	TRUE
LIFR	TRUE	TRUE	FALSE	TRUE
PMM2	TRUE	TRUE	FALSE	TRUE
AGT	TRUE	FALSE	FALSE	TRUE
ASS1	TRUE	TRUE	FALSE	TRUE
PIK3CA	FALSE	FALSE	TRUE	FALSE
SPR	TRUE	FALSE	FALSE	TRUE
CRBN	TRUE	FALSE	FALSE	TRUE
IRX5	FALSE	FALSE	TRUE	TRUE
IQCB1	TRUE	TRUE	FALSE	TRUE
XPC	TRUE	TRUE	FALSE	TRUE
CRB1	TRUE	FALSE	FALSE	TRUE
SP7	TRUE	FALSE	FALSE	TRUE
OPA3	FALSE	TRUE	FALSE	TRUE
TRAPPC9	TRUE	TRUE	FALSE	TRUE
COL7A1	TRUE	TRUE	FALSE	TRUE
PRPH	FALSE	FALSE	TRUE	TRUE
MAK	TRUE	FALSE	FALSE	TRUE
MYO3A	TRUE	FALSE	FALSE	TRUE
ATP2A1	TRUE	FALSE	FALSE	TRUE
ALDH3A2	TRUE	TRUE	FALSE	TRUE
EVC	TRUE	TRUE	FALSE	TRUE
ITGA6	TRUE	TRUE	FALSE	TRUE
KIAA1279	TRUE	FALSE	FALSE	TRUE
SOBP	TRUE	FALSE	FALSE	TRUE
PRSS56	TRUE	FALSE	FALSE	TRUE
MPV17	TRUE	TRUE	FALSE	TRUE
DNASE1L3	TRUE	FALSE	FALSE	TRUE
COL4A4	TRUE	TRUE	FALSE	TRUE
COL4A3	FALSE	TRUE	FALSE	TRUE
CHST3	TRUE	FALSE	FALSE	TRUE
CHST6	TRUE	FALSE	FALSE	TRUE
HLCS	TRUE	TRUE	FALSE	TRUE
HIBCH	TRUE	TRUE	FALSE	TRUE
TCIRG1	TRUE	TRUE	FALSE	TRUE
FTCD	TRUE	FALSE	FALSE	TRUE
FAM134B	TRUE	FALSE	FALSE	TRUE
NDUFAF5	FALSE	FALSE	TRUE	TRUE
SC5D	FALSE	FALSE	TRUE	TRUE
NPHP1	TRUE	TRUE	FALSE	TRUE
NDUFAF6	FALSE	FALSE	TRUE	TRUE
NDUFAF1	TRUE	FALSE	FALSE	TRUE
NDUFAF3	TRUE	FALSE	FALSE	TRUE
FKTN	TRUE	TRUE	FALSE	TRUE
CTH	TRUE	FALSE	FALSE	TRUE
GDAP1	TRUE	TRUE	FALSE	TRUE
SLC36A2	FALSE	FALSE	TRUE	TRUE
ILDR1	TRUE	FALSE	FALSE	TRUE
COX4I2	TRUE	FALSE	FALSE	TRUE
PRKAR1A	TRUE	FALSE	FALSE	TRUE
SAR1B	TRUE	FALSE	FALSE	TRUE
C19orf12	TRUE	FALSE	FALSE	TRUE
LOXHD1	TRUE	FALSE	FALSE	TRUE
FAM20A	TRUE	FALSE	FALSE	TRUE
FAM20C	TRUE	TRUE	FALSE	TRUE
FOXO1	FALSE	FALSE	TRUE	FALSE
CRTAP	TRUE	TRUE	FALSE	TRUE
FYCO1	TRUE	FALSE	FALSE	TRUE
ABAT	TRUE	FALSE	FALSE	TRUE
BIN1	TRUE	FALSE	FALSE	TRUE
IFT80	TRUE	TRUE	FALSE	TRUE
DPYD	TRUE	TRUE	FALSE	TRUE
AASS	TRUE	FALSE	FALSE	TRUE
DPYS	TRUE	FALSE	FALSE	TRUE
CD46	FALSE	FALSE	TRUE	TRUE
CA12	FALSE	FALSE	TRUE	TRUE
FXN	TRUE	FALSE	FALSE	TRUE
PHOX2A	TRUE	FALSE	FALSE	TRUE
RAB23	TRUE	TRUE	FALSE	TRUE
NIPAL4	TRUE	FALSE	FALSE	TRUE
CFH	TRUE	FALSE	FALSE	TRUE
CFI	FALSE	FALSE	TRUE	TRUE
PNP	TRUE	FALSE	FALSE	TRUE
CFD	TRUE	FALSE	FALSE	TRUE
CYB5A	TRUE	FALSE	FALSE	TRUE
WDR72	TRUE	FALSE	FALSE	TRUE
PCK2	FALSE	FALSE	TRUE	FALSE
AAAS	TRUE	TRUE	FALSE	TRUE
PCK1	FALSE	FALSE	TRUE	FALSE
HAMP	TRUE	TRUE	FALSE	TRUE
DFNB31	TRUE	FALSE	FALSE	TRUE
SIX6	TRUE	FALSE	FALSE	TRUE
SAG	TRUE	FALSE	FALSE	TRUE
RELN	TRUE	TRUE	FALSE	TRUE
PRX	TRUE	TRUE	FALSE	TRUE
C5orf42	FALSE	FALSE	TRUE	TRUE
ZMPSTE24	TRUE	TRUE	FALSE	TRUE
TYRP1	TRUE	FALSE	FALSE	TRUE
KLK4	TRUE	FALSE	FALSE	TRUE
THOC6	FALSE	FALSE	TRUE	TRUE
DBH	TRUE	FALSE	FALSE	TRUE
MANBA	TRUE	FALSE	FALSE	TRUE
RFX5	TRUE	FALSE	FALSE	TRUE
RFX6	TRUE	FALSE	FALSE	TRUE
NRXN1	TRUE	FALSE	FALSE	TRUE
CHAT	TRUE	FALSE	FALSE	TRUE
HSD3B7	TRUE	FALSE	FALSE	TRUE
MTRR	TRUE	FALSE	FALSE	TRUE
SMPD1	TRUE	TRUE	FALSE	TRUE
DBT	TRUE	TRUE	FALSE	TRUE
XPNPEP3	TRUE	FALSE	FALSE	TRUE
RECQL4	TRUE	FALSE	FALSE	TRUE
GGCX	TRUE	FALSE	FALSE	TRUE
IL10RA	TRUE	FALSE	FALSE	TRUE
IL10RB	FALSE	FALSE	TRUE	TRUE
NUBPL	TRUE	FALSE	FALSE	TRUE
ZNF592	TRUE	FALSE	FALSE	TRUE
PINK1	TRUE	FALSE	FALSE	TRUE
LHCGR	FALSE	TRUE	FALSE	TRUE
COX14	FALSE	FALSE	TRUE	TRUE
CYP2D6	FALSE	FALSE	TRUE	TRUE
TREX1	FALSE	TRUE	FALSE	TRUE
FECH	TRUE	FALSE	FALSE	TRUE
IGF1	TRUE	FALSE	FALSE	TRUE
SEPN1	FALSE	TRUE	FALSE	TRUE
TK2	TRUE	TRUE	FALSE	TRUE
IGFBP7	TRUE	FALSE	FALSE	TRUE
CYP2R1	TRUE	FALSE	FALSE	TRUE
GJA1	FALSE	FALSE	TRUE	TRUE
GLYCTK	TRUE	FALSE	FALSE	TRUE
CYP27A1	TRUE	TRUE	FALSE	TRUE
BTD	TRUE	TRUE	FALSE	TRUE
TMEM216	TRUE	FALSE	FALSE	TRUE
COX10	FALSE	TRUE	FALSE	TRUE
PROC	TRUE	FALSE	FALSE	TRUE
COX15	TRUE	TRUE	FALSE	TRUE
EPHX1	FALSE	FALSE	TRUE	TRUE
TMC1	TRUE	FALSE	FALSE	TRUE
EIF2B4	TRUE	FALSE	FALSE	TRUE
EIF2B5	TRUE	FALSE	FALSE	TRUE
EIF2B2	TRUE	FALSE	FALSE	TRUE
EIF2B3	TRUE	FALSE	FALSE	TRUE
EIF2B1	TRUE	FALSE	FALSE	TRUE
IFT140	FALSE	FALSE	TRUE	TRUE
RSPH9	TRUE	FALSE	FALSE	TRUE
NUP62	TRUE	TRUE	FALSE	TRUE
ITGA2B	TRUE	FALSE	FALSE	TRUE
TPM3	TRUE	FALSE	FALSE	TRUE
CIB2	FALSE	FALSE	TRUE	TRUE
ETFA	TRUE	TRUE	FALSE	TRUE
CFHR3	FALSE	FALSE	TRUE	TRUE
ETFB	TRUE	TRUE	FALSE	TRUE
TPMT	TRUE	FALSE	FALSE	TRUE
TSEN54	TRUE	TRUE	FALSE	TRUE
ITGA7	TRUE	FALSE	FALSE	TRUE
TJP2	TRUE	FALSE	FALSE	TRUE
CYP24A1	TRUE	FALSE	FALSE	TRUE
MFN2	TRUE	FALSE	FALSE	TRUE
DCXR	FALSE	FALSE	TRUE	TRUE
PCBD1	FALSE	FALSE	TRUE	TRUE
BMPER	TRUE	FALSE	FALSE	TRUE
PITX2	FALSE	FALSE	TRUE	FALSE
SMOC2	TRUE	FALSE	FALSE	TRUE
SMOC1	TRUE	FALSE	FALSE	TRUE
CLCNKB	TRUE	FALSE	FALSE	TRUE
POR	TRUE	TRUE	FALSE	TRUE
CSTB	TRUE	TRUE	FALSE	TRUE
ZAP70	TRUE	FALSE	FALSE	TRUE
ST3GAL5	TRUE	TRUE	FALSE	TRUE
SBDS	TRUE	TRUE	FALSE	TRUE
GALNS	TRUE	FALSE	FALSE	TRUE
APOE	TRUE	FALSE	FALSE	TRUE
CYP7B1	TRUE	FALSE	FALSE	TRUE
AIRE	TRUE	TRUE	FALSE	TRUE
NSUN2	FALSE	TRUE	FALSE	TRUE
BCKDHB	TRUE	TRUE	FALSE	TRUE
CANT1	TRUE	FALSE	FALSE	TRUE
BCKDHA	TRUE	TRUE	FALSE	TRUE
WIPF1	FALSE	FALSE	TRUE	TRUE
TUFM	TRUE	TRUE	FALSE	TRUE
CD36	TRUE	FALSE	FALSE	TRUE
POLR3B	FALSE	FALSE	TRUE	TRUE
POLR3A	TRUE	FALSE	FALSE	TRUE
PAH	TRUE	TRUE	FALSE	TRUE
APCDD1	FALSE	FALSE	TRUE	FALSE
SPG21	FALSE	FALSE	TRUE	TRUE
SPG20	TRUE	FALSE	FALSE	TRUE
WDR62	TRUE	FALSE	FALSE	TRUE
CUL7	TRUE	FALSE	FALSE	TRUE
CYP27B1	TRUE	TRUE	FALSE	TRUE
PNKP	TRUE	FALSE	FALSE	TRUE
HMGCL	TRUE	TRUE	FALSE	TRUE
CLCN1	TRUE	FALSE	FALSE	TRUE
CDH23	TRUE	TRUE	FALSE	TRUE
CLCN7	FALSE	TRUE	FALSE	TRUE
GNPAT	TRUE	FALSE	FALSE	TRUE
MTPAP	TRUE	FALSE	FALSE	TRUE
KIF1A	TRUE	FALSE	FALSE	TRUE
MASP1	TRUE	FALSE	FALSE	TRUE
PTPN14	TRUE	FALSE	FALSE	TRUE
IHH	FALSE	FALSE	TRUE	TRUE
CD3G	TRUE	TRUE	FALSE	TRUE
CSF2RB	TRUE	FALSE	FALSE	TRUE
EDARADD	TRUE	FALSE	FALSE	TRUE
ACOX1	TRUE	TRUE	FALSE	TRUE
GBA	FALSE	TRUE	FALSE	TRUE
HSPG2	TRUE	TRUE	FALSE	TRUE
LARGE	TRUE	TRUE	FALSE	TRUE
IFNGR1	TRUE	TRUE	FALSE	TRUE
IFNGR2	FALSE	TRUE	FALSE	TRUE
NDRG1	TRUE	FALSE	FALSE	TRUE
ACADM	TRUE	TRUE	FALSE	TRUE
EGR2	TRUE	TRUE	FALSE	TRUE
XDH	TRUE	FALSE	FALSE	TRUE
HLA-DQB1	FALSE	FALSE	TRUE	TRUE
CISD2	FALSE	FALSE	TRUE	TRUE
UMPS	TRUE	FALSE	FALSE	TRUE
PAX7	TRUE	FALSE	FALSE	TRUE
PAX6	TRUE	FALSE	FALSE	TRUE
MRPL3	FALSE	FALSE	TRUE	TRUE
PAX3	TRUE	FALSE	FALSE	TRUE
PAX2	FALSE	FALSE	TRUE	FALSE
ACAD8	TRUE	FALSE	FALSE	TRUE
ACAD9	TRUE	TRUE	FALSE	TRUE
SLC3A1	TRUE	FALSE	FALSE	TRUE
EPG5	FALSE	FALSE	TRUE	TRUE
MYO1E	TRUE	FALSE	FALSE	TRUE
MSRB3	TRUE	FALSE	FALSE	TRUE
CTDP1	TRUE	FALSE	FALSE	TRUE
ADAMTS10	TRUE	FALSE	FALSE	TRUE
ADAMTS13	TRUE	TRUE	FALSE	TRUE
PLCE1	TRUE	TRUE	FALSE	TRUE
ADAMTS17	TRUE	FALSE	FALSE	TRUE
CD79B	TRUE	FALSE	FALSE	TRUE
MEOX1	FALSE	FALSE	TRUE	TRUE
CD79A	TRUE	FALSE	FALSE	TRUE
SLC52A3	TRUE	FALSE	FALSE	TRUE
SLC6A19	TRUE	FALSE	FALSE	TRUE
OBSL1	FALSE	FALSE	TRUE	TRUE
C3	TRUE	FALSE	FALSE	TRUE
C2	TRUE	FALSE	FALSE	TRUE
C7	TRUE	FALSE	FALSE	TRUE
C6	TRUE	FALSE	FALSE	TRUE
DSG4	TRUE	FALSE	FALSE	TRUE
GALT	TRUE	TRUE	FALSE	TRUE
LCAT	TRUE	FALSE	FALSE	TRUE
GALE	TRUE	FALSE	FALSE	TRUE
GALC	TRUE	TRUE	FALSE	TRUE
CP	TRUE	FALSE	FALSE	TRUE
TCAP	TRUE	FALSE	FALSE	TRUE
KCNJ1	TRUE	TRUE	FALSE	TRUE
RPSA	FALSE	FALSE	TRUE	FALSE
EIF2AK3	TRUE	TRUE	FALSE	TRUE
EIF2AK4	FALSE	FALSE	TRUE	TRUE
TAPBP	TRUE	FALSE	FALSE	TRUE
COL1A2	TRUE	FALSE	FALSE	TRUE
AGPAT2	TRUE	FALSE	FALSE	TRUE
COL1A1	FALSE	FALSE	TRUE	TRUE
DPY19L2	TRUE	FALSE	FALSE	TRUE
ECM1	TRUE	FALSE	FALSE	TRUE
SLCO1B1	TRUE	FALSE	FALSE	TRUE
SLCO1B3	TRUE	FALSE	FALSE	TRUE
PEX12	FALSE	TRUE	FALSE	TRUE
GCDH	TRUE	TRUE	FALSE	TRUE
PEX16	FALSE	FALSE	TRUE	TRUE
AP3B1	TRUE	TRUE	FALSE	TRUE
PRICKLE1	TRUE	FALSE	FALSE	TRUE
AMHR2	TRUE	FALSE	FALSE	TRUE
CATSPER1	TRUE	FALSE	FALSE	TRUE
CATSPER2	FALSE	FALSE	TRUE	TRUE
GAN	TRUE	FALSE	FALSE	TRUE
SPINK5	TRUE	FALSE	FALSE	TRUE
SPINK1	TRUE	FALSE	FALSE	TRUE
PIEZO2	FALSE	FALSE	TRUE	FALSE
PIGL	FALSE	FALSE	TRUE	TRUE
PIGM	TRUE	FALSE	FALSE	TRUE
WRAP53	TRUE	FALSE	FALSE	TRUE
EPCAM	TRUE	FALSE	FALSE	TRUE
HPD	TRUE	FALSE	FALSE	TRUE
RDH12	TRUE	FALSE	FALSE	TRUE
COL6A1	TRUE	FALSE	FALSE	TRUE
COL6A3	TRUE	FALSE	FALSE	TRUE
COL6A2	TRUE	FALSE	FALSE	TRUE
ALPL	TRUE	TRUE	FALSE	TRUE
DOLK	TRUE	TRUE	FALSE	TRUE
DMGDH	TRUE	FALSE	FALSE	TRUE
SCN4A	FALSE	FALSE	TRUE	TRUE
SLC39A13	TRUE	FALSE	FALSE	TRUE
NTRK1	FALSE	TRUE	FALSE	TRUE
SLC34A1	TRUE	FALSE	FALSE	TRUE
SLC34A3	TRUE	FALSE	FALSE	TRUE
SLC34A2	TRUE	FALSE	FALSE	TRUE
KRAS	TRUE	FALSE	FALSE	TRUE
BLNK	TRUE	FALSE	FALSE	TRUE
MED17	FALSE	FALSE	TRUE	TRUE
TDRD7	TRUE	FALSE	FALSE	TRUE
PPIB	TRUE	FALSE	FALSE	TRUE
UBR1	TRUE	TRUE	FALSE	TRUE
ABHD5	TRUE	FALSE	FALSE	TRUE
MLYCD	TRUE	FALSE	FALSE	TRUE
NPHP3	TRUE	TRUE	FALSE	TRUE
BMP2	TRUE	FALSE	FALSE	TRUE
NDUFAF4	TRUE	TRUE	FALSE	TRUE
ADAM9	TRUE	FALSE	FALSE	TRUE
RASSF1	FALSE	FALSE	TRUE	FALSE
TRIM32	TRUE	FALSE	FALSE	TRUE
NPHP4	TRUE	TRUE	FALSE	TRUE
TRIM37	TRUE	TRUE	FALSE	TRUE
G6PC3	TRUE	TRUE	FALSE	TRUE
CD151	FALSE	FALSE	TRUE	TRUE
NHP2	FALSE	FALSE	TRUE	TRUE
UROC1	TRUE	FALSE	FALSE	TRUE
WISP3	TRUE	FALSE	FALSE	TRUE
INVS	TRUE	TRUE	FALSE	TRUE
ABHD12	TRUE	FALSE	FALSE	TRUE
NPC2	TRUE	TRUE	FALSE	TRUE
NPC1	FALSE	TRUE	FALSE	TRUE
SKIV2L	FALSE	FALSE	TRUE	TRUE
PTS	TRUE	FALSE	FALSE	TRUE
NDUFAF2	TRUE	TRUE	FALSE	TRUE
RAB3GAP2	TRUE	TRUE	FALSE	TRUE
RAB3GAP1	TRUE	TRUE	FALSE	TRUE
TTC8	TRUE	FALSE	FALSE	TRUE
DAG1	TRUE	FALSE	FALSE	TRUE
TMPRSS15	FALSE	FALSE	TRUE	TRUE
EFHC1	FALSE	FALSE	TRUE	FALSE
ACO2	TRUE	FALSE	FALSE	TRUE
ETHE1	TRUE	TRUE	FALSE	TRUE
TMEM67	TRUE	TRUE	FALSE	TRUE
IL1RN	TRUE	FALSE	FALSE	TRUE
ABCG5	TRUE	FALSE	FALSE	TRUE
ABCG8	TRUE	FALSE	FALSE	TRUE
MPO	FALSE	FALSE	TRUE	TRUE
MPL	TRUE	TRUE	FALSE	TRUE
MPI	TRUE	TRUE	FALSE	TRUE
PRODH	FALSE	FALSE	TRUE	TRUE
MTTP	TRUE	FALSE	FALSE	TRUE
MPZ	FALSE	TRUE	FALSE	TRUE
IL17RA	FALSE	FALSE	TRUE	TRUE
MCPH1	TRUE	FALSE	FALSE	TRUE
GAMT	TRUE	TRUE	FALSE	TRUE
ACAN	FALSE	FALSE	TRUE	TRUE
SACS	TRUE	TRUE	FALSE	TRUE
HPGD	TRUE	FALSE	FALSE	TRUE
FZD6	TRUE	FALSE	FALSE	TRUE
HR	TRUE	FALSE	FALSE	TRUE
NBN	TRUE	TRUE	FALSE	TRUE
SRD5A3	TRUE	TRUE	FALSE	TRUE
SRD5A2	TRUE	TRUE	FALSE	TRUE
DHCR24	TRUE	TRUE	FALSE	TRUE
PLCD1	TRUE	FALSE	FALSE	TRUE
ADK	TRUE	FALSE	FALSE	TRUE
ATCAY	TRUE	FALSE	FALSE	TRUE
VIPAS39	FALSE	FALSE	TRUE	TRUE
GJC2	FALSE	TRUE	FALSE	TRUE
PSMB8	TRUE	FALSE	FALSE	TRUE
TMEM237	TRUE	FALSE	FALSE	TRUE
TMEM231	FALSE	FALSE	TRUE	TRUE
GNMT	TRUE	FALSE	FALSE	TRUE
TALDO1	FALSE	FALSE	TRUE	TRUE
GNAT2	TRUE	FALSE	FALSE	TRUE
HADHB	TRUE	TRUE	FALSE	TRUE
ESCO2	TRUE	TRUE	FALSE	TRUE
HADHA	TRUE	TRUE	FALSE	TRUE
MLH1	TRUE	FALSE	FALSE	TRUE
VPS13A	TRUE	FALSE	FALSE	TRUE
VPS13B	TRUE	TRUE	FALSE	TRUE
AP4M1	TRUE	FALSE	FALSE	TRUE
ALS2	TRUE	TRUE	FALSE	TRUE
TMPRSS6	TRUE	FALSE	FALSE	TRUE
FOXN1	TRUE	TRUE	FALSE	TRUE
ASXL1	FALSE	FALSE	TRUE	FALSE
KLHDC8B	TRUE	FALSE	FALSE	TRUE
EMG1	TRUE	FALSE	FALSE	TRUE
SDHA	TRUE	FALSE	FALSE	TRUE
TAP1	TRUE	FALSE	FALSE	TRUE
TAP2	TRUE	FALSE	FALSE	TRUE
BUB1B	TRUE	FALSE	FALSE	TRUE
TMCO1	TRUE	FALSE	FALSE	TRUE
FLVCR1	TRUE	FALSE	FALSE	TRUE
MOCS2	TRUE	TRUE	FALSE	TRUE
MOCS1	TRUE	TRUE	FALSE	TRUE
SBF2	TRUE	FALSE	FALSE	TRUE
BLOC1S6	FALSE	FALSE	TRUE	TRUE
OGDH	FALSE	FALSE	TRUE	FALSE
LHX3	TRUE	TRUE	FALSE	TRUE
LHX4	FALSE	FALSE	TRUE	FALSE
PTGER2	FALSE	FALSE	TRUE	FALSE
B3GALTL	TRUE	FALSE	FALSE	TRUE
LMBRD1	TRUE	FALSE	FALSE	TRUE
IGF1R	TRUE	FALSE	FALSE	TRUE
SLC38A8	FALSE	FALSE	TRUE	TRUE
SLC45A2	TRUE	FALSE	FALSE	TRUE
OCA2	TRUE	FALSE	FALSE	TRUE
IL7R	TRUE	FALSE	FALSE	TRUE
NFU1	TRUE	FALSE	FALSE	TRUE
ANO5	TRUE	FALSE	FALSE	TRUE
ANO6	TRUE	FALSE	FALSE	TRUE
POLR1C	TRUE	FALSE	FALSE	TRUE
IMPAD1	TRUE	FALSE	FALSE	TRUE
CHKB	TRUE	FALSE	FALSE	TRUE
BMS1	FALSE	FALSE	TRUE	FALSE
PEPD	TRUE	FALSE	FALSE	TRUE
LTC4S	FALSE	FALSE	TRUE	TRUE
JAK3	TRUE	TRUE	FALSE	TRUE
VSX2	FALSE	FALSE	TRUE	TRUE
GRM6	TRUE	FALSE	FALSE	TRUE
GUCY2C	FALSE	FALSE	TRUE	TRUE
CHUK	FALSE	FALSE	TRUE	TRUE
DSP	TRUE	TRUE	FALSE	TRUE
ING1	TRUE	FALSE	FALSE	TRUE
TTC37	FALSE	FALSE	TRUE	TRUE
GOSR2	TRUE	FALSE	FALSE	TRUE
GFPT1	TRUE	FALSE	FALSE	TRUE
CD19	TRUE	TRUE	FALSE	TRUE
ACP5	TRUE	FALSE	FALSE	TRUE
SDCCAG8	FALSE	FALSE	TRUE	TRUE
SNIP1	TRUE	FALSE	FALSE	TRUE
SLC2A10	TRUE	FALSE	FALSE	TRUE
LHFPL5	TRUE	FALSE	FALSE	TRUE
NT5C3A	FALSE	FALSE	TRUE	TRUE
ATOH7	FALSE	FALSE	TRUE	FALSE
ACAT1	TRUE	TRUE	FALSE	TRUE
DDB2	TRUE	TRUE	FALSE	TRUE
SETX	TRUE	FALSE	FALSE	TRUE
PEX1	TRUE	TRUE	FALSE	TRUE
CCBE1	TRUE	FALSE	FALSE	TRUE
AUH	TRUE	TRUE	FALSE	TRUE
CEP41	TRUE	FALSE	FALSE	TRUE
SUGCT	FALSE	FALSE	TRUE	TRUE
IL2RA	FALSE	FALSE	TRUE	TRUE
SCARF2	TRUE	FALSE	FALSE	TRUE
AK2	TRUE	FALSE	FALSE	TRUE
AK1	TRUE	FALSE	FALSE	TRUE
CDK5RAP2	TRUE	FALSE	FALSE	TRUE
AP1S1	FALSE	FALSE	TRUE	TRUE
ERBB2	FALSE	FALSE	TRUE	FALSE
ITCH	TRUE	FALSE	FALSE	TRUE
FMO3	TRUE	FALSE	FALSE	TRUE
DHFR	TRUE	FALSE	FALSE	TRUE
BSND	TRUE	FALSE	FALSE	TRUE
HAL	FALSE	FALSE	TRUE	FALSE
GFI1B	FALSE	FALSE	TRUE	FALSE
SLC37A4	TRUE	TRUE	FALSE	TRUE
DDX11	TRUE	FALSE	FALSE	TRUE
GJB3	TRUE	FALSE	FALSE	TRUE
GJB2	FALSE	TRUE	FALSE	TRUE
GJB4	TRUE	FALSE	FALSE	TRUE
GJB6	FALSE	FALSE	TRUE	TRUE
CERKL	FALSE	FALSE	TRUE	TRUE
ATP6V1B1	FALSE	FALSE	TRUE	TRUE
SLC24A4	FALSE	FALSE	TRUE	TRUE
SLC24A5	FALSE	FALSE	TRUE	TRUE
SLC24A1	TRUE	FALSE	FALSE	TRUE
TRIP11	TRUE	FALSE	FALSE	TRUE
MMP20	TRUE	FALSE	FALSE	TRUE
POU1F1	TRUE	TRUE	FALSE	TRUE
BAAT	TRUE	FALSE	FALSE	TRUE
PET100	FALSE	FALSE	TRUE	TRUE
CYP11B1	TRUE	TRUE	FALSE	TRUE
FUCA1	TRUE	TRUE	FALSE	TRUE
DNAL1	TRUE	FALSE	FALSE	TRUE
TGM1	TRUE	TRUE	FALSE	TRUE
GRHPR	TRUE	FALSE	FALSE	TRUE
TWIST2	TRUE	FALSE	FALSE	TRUE
TGM5	TRUE	FALSE	FALSE	TRUE
RSPH4A	FALSE	FALSE	TRUE	TRUE
DHTKD1	FALSE	FALSE	TRUE	TRUE
SOST	TRUE	FALSE	FALSE	TRUE
FOXI1	TRUE	FALSE	FALSE	TRUE
ACE	FALSE	FALSE	TRUE	TRUE
TSFM	TRUE	TRUE	FALSE	TRUE
FADD	TRUE	FALSE	FALSE	TRUE
MKKS	TRUE	FALSE	FALSE	TRUE
MTMR2	TRUE	FALSE	FALSE	TRUE
WT1	FALSE	FALSE	TRUE	FALSE
STAMBP	FALSE	FALSE	TRUE	TRUE
TPO	TRUE	FALSE	FALSE	TRUE
SMARCAL1	TRUE	FALSE	FALSE	TRUE
PHGDH	TRUE	FALSE	FALSE	TRUE
SNAI2	TRUE	FALSE	FALSE	TRUE
FA2H	TRUE	FALSE	FALSE	TRUE
SLC2A1	TRUE	FALSE	FALSE	TRUE
RHO	TRUE	FALSE	FALSE	TRUE
COLQ	TRUE	FALSE	FALSE	TRUE
ADAMTSL2	TRUE	TRUE	FALSE	TRUE
GFER	FALSE	FALSE	TRUE	TRUE
ADAMTSL4	TRUE	FALSE	FALSE	TRUE
TULP1	TRUE	FALSE	FALSE	TRUE
CYP26B1	FALSE	FALSE	TRUE	TRUE
TACSTD2	TRUE	FALSE	FALSE	TRUE
SLC46A1	TRUE	FALSE	FALSE	TRUE
CD40	TRUE	FALSE	FALSE	TRUE
F12	TRUE	FALSE	FALSE	TRUE
F10	TRUE	FALSE	FALSE	TRUE
F11	TRUE	FALSE	FALSE	TRUE
ATP6V0A4	TRUE	FALSE	FALSE	TRUE
SARDH	FALSE	FALSE	TRUE	TRUE
ATP6V0A2	TRUE	TRUE	FALSE	TRUE
PCDH15	TRUE	FALSE	FALSE	TRUE
TMEM126A	FALSE	FALSE	TRUE	TRUE
NODAL	FALSE	FALSE	TRUE	FALSE
ATM	FALSE	TRUE	FALSE	TRUE
STXBP2	TRUE	TRUE	FALSE	TRUE
ATR	TRUE	TRUE	FALSE	TRUE
BRIP1	FALSE	FALSE	TRUE	FALSE
OSTM1	TRUE	TRUE	FALSE	TRUE
CYP1B1	FALSE	FALSE	TRUE	TRUE
HFE2	TRUE	FALSE	FALSE	TRUE
VKORC1	FALSE	FALSE	TRUE	TRUE
FANCC	TRUE	TRUE	FALSE	TRUE
FANCI	TRUE	FALSE	FALSE	TRUE
F13B	TRUE	FALSE	FALSE	TRUE
ENO3	TRUE	FALSE	FALSE	TRUE
SYCP3	FALSE	FALSE	TRUE	FALSE
COL17A1	TRUE	TRUE	FALSE	TRUE
ARSB	TRUE	TRUE	FALSE	TRUE
SLC22A18	FALSE	FALSE	TRUE	TRUE
GTF2H5	TRUE	TRUE	FALSE	TRUE
GRIK2	TRUE	TRUE	FALSE	TRUE
KNG1	FALSE	FALSE	TRUE	TRUE
SLC22A12	TRUE	FALSE	FALSE	TRUE
HOXA2	TRUE	FALSE	FALSE	TRUE
SGSH	TRUE	TRUE	FALSE	TRUE
IGLL1	TRUE	FALSE	FALSE	TRUE
LPAR6	TRUE	FALSE	FALSE	TRUE
GLRA1	TRUE	FALSE	FALSE	TRUE
CEP57	TRUE	FALSE	FALSE	TRUE
MSH2	FALSE	FALSE	TRUE	TRUE
MSH6	TRUE	FALSE	FALSE	TRUE
CYP17A1	TRUE	TRUE	FALSE	TRUE
CD320	TRUE	FALSE	FALSE	TRUE
INPPL1	FALSE	FALSE	TRUE	TRUE
DDHD1	FALSE	FALSE	TRUE	TRUE
ADCK3	TRUE	FALSE	FALSE	TRUE
HSPD1	FALSE	FALSE	TRUE	TRUE
USH1C	TRUE	TRUE	FALSE	TRUE
USH1G	TRUE	TRUE	FALSE	TRUE
DNAJC19	TRUE	TRUE	FALSE	TRUE
MATN3	TRUE	FALSE	FALSE	TRUE
LIAS	TRUE	FALSE	FALSE	TRUE
DHH	TRUE	FALSE	FALSE	TRUE
LMAN1	TRUE	FALSE	FALSE	TRUE
LMNA	TRUE	FALSE	FALSE	TRUE
NAT8L	FALSE	FALSE	TRUE	TRUE
SLC6A20	TRUE	FALSE	FALSE	TRUE
SPG11	TRUE	FALSE	FALSE	TRUE
RAPSN	TRUE	TRUE	FALSE	TRUE
TYMP	TRUE	TRUE	FALSE	TRUE
FLVCR2	TRUE	FALSE	FALSE	TRUE
FKBP14	TRUE	FALSE	FALSE	TRUE
FKBP10	TRUE	FALSE	FALSE	TRUE
MFRP	TRUE	FALSE	FALSE	TRUE
TBX21	TRUE	FALSE	FALSE	TRUE
ADA	TRUE	TRUE	FALSE	TRUE
TACO1	FALSE	FALSE	TRUE	TRUE
CHSY1	TRUE	FALSE	FALSE	TRUE
MAP3K8	TRUE	FALSE	FALSE	TRUE
CNGB1	TRUE	FALSE	FALSE	TRUE
CNGB3	TRUE	FALSE	FALSE	TRUE
IER3IP1	TRUE	FALSE	FALSE	TRUE
PLA2G6	TRUE	TRUE	FALSE	TRUE
PLA2G5	TRUE	FALSE	FALSE	TRUE
MARVELD2	TRUE	FALSE	FALSE	TRUE
TRPV4	FALSE	FALSE	TRUE	FALSE
ATPAF2	TRUE	FALSE	FALSE	TRUE
ERBB3	TRUE	TRUE	FALSE	TRUE
CTSK	TRUE	TRUE	FALSE	TRUE
TRMU	TRUE	FALSE	FALSE	TRUE
TBXAS1	TRUE	FALSE	FALSE	TRUE
CTSA	TRUE	FALSE	FALSE	TRUE
CTSC	TRUE	FALSE	FALSE	TRUE
CTSD	TRUE	TRUE	FALSE	TRUE
SURF1	TRUE	FALSE	FALSE	TRUE
FOXH1	FALSE	FALSE	TRUE	FALSE
FGFR2	FALSE	FALSE	TRUE	TRUE
PCYT1A	FALSE	FALSE	TRUE	TRUE
INPP5E	TRUE	FALSE	FALSE	TRUE
NME8	FALSE	FALSE	TRUE	TRUE
FREM2	TRUE	TRUE	FALSE	TRUE
FREM1	TRUE	FALSE	FALSE	TRUE
PRRX1	TRUE	FALSE	FALSE	TRUE
DUOX2	TRUE	FALSE	FALSE	TRUE
EPB42	TRUE	FALSE	FALSE	TRUE
STIL	TRUE	FALSE	FALSE	TRUE
NT5E	TRUE	FALSE	FALSE	TRUE
PNPLA2	FALSE	FALSE	TRUE	TRUE
CARD9	TRUE	FALSE	FALSE	TRUE
RRM2B	TRUE	TRUE	FALSE	TRUE
PNPLA6	TRUE	FALSE	FALSE	TRUE
KIAA0196	FALSE	FALSE	TRUE	TRUE
FRZB	FALSE	FALSE	TRUE	FALSE
PDP1	TRUE	TRUE	FALSE	TRUE
ABCA12	TRUE	TRUE	FALSE	TRUE
TP53	FALSE	FALSE	TRUE	FALSE
CDHR1	TRUE	FALSE	FALSE	TRUE
PALB2	TRUE	FALSE	FALSE	TRUE
KRT5	FALSE	FALSE	TRUE	FALSE
RBM8A	FALSE	FALSE	TRUE	TRUE
SPG7	TRUE	FALSE	FALSE	TRUE
KRT85	FALSE	FALSE	TRUE	TRUE
TSEN2	FALSE	FALSE	TRUE	TRUE
NMNAT1	FALSE	FALSE	TRUE	TRUE
ALOX12B	TRUE	FALSE	FALSE	TRUE
NDUFA2	TRUE	FALSE	FALSE	TRUE
NDUFA9	TRUE	FALSE	FALSE	TRUE
PLEKHM1	TRUE	FALSE	FALSE	TRUE
MTR	TRUE	FALSE	FALSE	TRUE
WNT3	TRUE	TRUE	FALSE	TRUE
AGXT	TRUE	FALSE	FALSE	TRUE
WNT4	FALSE	FALSE	TRUE	TRUE
STX11	FALSE	TRUE	FALSE	TRUE
MOGS	TRUE	TRUE	FALSE	TRUE
GNS	TRUE	FALSE	FALSE	TRUE
CYP19A1	TRUE	FALSE	FALSE	TRUE
BPGM	TRUE	FALSE	FALSE	TRUE
ROGDI	FALSE	FALSE	TRUE	TRUE
INSR	TRUE	TRUE	FALSE	TRUE
GNE	FALSE	FALSE	TRUE	TRUE
GDF1	FALSE	FALSE	TRUE	TRUE
GDF5	FALSE	FALSE	TRUE	TRUE
GBE1	TRUE	TRUE	FALSE	TRUE
LIPH	TRUE	FALSE	FALSE	TRUE
SUOX	TRUE	TRUE	FALSE	TRUE
CPT1A	TRUE	TRUE	FALSE	TRUE
MCM6	TRUE	FALSE	FALSE	TRUE
MCM4	FALSE	FALSE	TRUE	TRUE
CYP2A6	TRUE	FALSE	FALSE	TRUE
SAMHD1	FALSE	FALSE	TRUE	TRUE
ANO10	TRUE	FALSE	FALSE	TRUE
NDUFS1	TRUE	FALSE	FALSE	TRUE
NDUFS2	TRUE	FALSE	FALSE	TRUE
NDUFS3	TRUE	TRUE	FALSE	TRUE
NDUFS4	TRUE	TRUE	FALSE	TRUE
SECISBP2	FALSE	FALSE	TRUE	TRUE
NDUFS6	TRUE	TRUE	FALSE	TRUE
NDUFS7	TRUE	TRUE	FALSE	TRUE
NDUFS8	TRUE	TRUE	FALSE	TRUE
C1R	FALSE	FALSE	TRUE	FALSE
AHCY	TRUE	FALSE	FALSE	TRUE
HEPACAM	FALSE	FALSE	TRUE	TRUE
COQ2	TRUE	TRUE	FALSE	TRUE
DHDDS	TRUE	FALSE	FALSE	TRUE
USH2A	TRUE	TRUE	FALSE	TRUE
TECTA	FALSE	FALSE	TRUE	TRUE
HBB	TRUE	TRUE	FALSE	TRUE
PNLIP	FALSE	FALSE	TRUE	FALSE
MS4A1	TRUE	FALSE	FALSE	TRUE
NHLRC1	TRUE	TRUE	FALSE	TRUE
BCS1L	TRUE	TRUE	FALSE	TRUE
PPT1	TRUE	TRUE	FALSE	TRUE
CPT2	TRUE	TRUE	FALSE	TRUE
DSC2	FALSE	FALSE	TRUE	TRUE
DSC3	TRUE	FALSE	FALSE	TRUE
PYGL	TRUE	FALSE	FALSE	TRUE
PYGM	TRUE	FALSE	FALSE	TRUE
RAB27A	TRUE	TRUE	FALSE	TRUE
GRXCR1	TRUE	FALSE	FALSE	TRUE
FASLG	FALSE	FALSE	TRUE	TRUE
PRF1	TRUE	TRUE	FALSE	TRUE
PMS2	TRUE	FALSE	FALSE	TRUE
BRAT1	TRUE	FALSE	FALSE	TRUE
HSD11B2	TRUE	TRUE	FALSE	TRUE
ROBO3	TRUE	FALSE	FALSE	TRUE
TLR2	FALSE	FALSE	TRUE	FALSE
GRIP1	FALSE	FALSE	TRUE	TRUE
MYO15A	TRUE	FALSE	FALSE	TRUE
SLC19A2	TRUE	FALSE	FALSE	TRUE
SLC19A3	TRUE	FALSE	FALSE	TRUE
VDR	TRUE	TRUE	FALSE	TRUE
SLC7A9	TRUE	FALSE	FALSE	TRUE
SLC7A7	TRUE	FALSE	FALSE	TRUE
RFXANK	TRUE	FALSE	FALSE	TRUE
FAM161A	FALSE	FALSE	TRUE	TRUE
SLC35A1	TRUE	TRUE	FALSE	TRUE
NR5A1	TRUE	TRUE	FALSE	TRUE
RPGRIP1	TRUE	FALSE	FALSE	TRUE
DLX5	TRUE	FALSE	FALSE	TRUE
TRH	FALSE	FALSE	TRUE	FALSE
EPM2A	TRUE	TRUE	FALSE	TRUE
ABCB11	TRUE	TRUE	FALSE	TRUE
SLC26A3	TRUE	FALSE	FALSE	TRUE
SLC26A4	TRUE	FALSE	FALSE	TRUE
SLC26A5	TRUE	FALSE	FALSE	TRUE
FGF3	TRUE	FALSE	FALSE	TRUE
PMP22	FALSE	TRUE	FALSE	TRUE
BCAM	FALSE	FALSE	TRUE	TRUE
SEC23B	TRUE	FALSE	FALSE	TRUE
GCH1	TRUE	FALSE	FALSE	TRUE
STRADA	TRUE	FALSE	FALSE	TRUE
PDZD7	TRUE	FALSE	FALSE	TRUE
CD81	TRUE	FALSE	FALSE	TRUE
ELOVL4	TRUE	FALSE	FALSE	TRUE
BEST1	FALSE	FALSE	TRUE	TRUE
NPR2	TRUE	FALSE	FALSE	TRUE
NGF	TRUE	FALSE	FALSE	TRUE
GNRHR	TRUE	TRUE	FALSE	TRUE
HYDIN	FALSE	FALSE	TRUE	TRUE
SGCG	TRUE	FALSE	FALSE	TRUE
SGCD	TRUE	FALSE	FALSE	TRUE
GP1BA	TRUE	FALSE	FALSE	TRUE
SGCB	TRUE	FALSE	FALSE	TRUE
MARS2	FALSE	FALSE	TRUE	TRUE
GP1BB	TRUE	FALSE	FALSE	TRUE
ALDH18A1	TRUE	FALSE	FALSE	TRUE
ICOS	TRUE	TRUE	FALSE	TRUE
QDPR	TRUE	FALSE	FALSE	TRUE
RDX	TRUE	FALSE	FALSE	TRUE
FERMT3	TRUE	TRUE	FALSE	TRUE
FERMT1	FALSE	FALSE	TRUE	TRUE
IDUA	TRUE	TRUE	FALSE	TRUE
SIL1	TRUE	TRUE	FALSE	TRUE
LFNG	TRUE	FALSE	FALSE	TRUE
GLB1	TRUE	TRUE	FALSE	TRUE
NKX3-2	FALSE	FALSE	TRUE	TRUE
DGUOK	TRUE	TRUE	FALSE	TRUE
KCTD7	TRUE	FALSE	FALSE	TRUE
IKBKAP	TRUE	TRUE	FALSE	TRUE
GPR56	TRUE	FALSE	FALSE	TRUE
ADAM17	TRUE	FALSE	FALSE	TRUE
SERPINA1	TRUE	FALSE	FALSE	TRUE
IDH3B	TRUE	FALSE	FALSE	TRUE
SERPINA6	FALSE	FALSE	TRUE	TRUE
PLOD2	TRUE	FALSE	FALSE	TRUE
PLOD3	TRUE	FALSE	FALSE	TRUE
PLOD1	TRUE	TRUE	FALSE	TRUE
FOXRED1	TRUE	FALSE	FALSE	TRUE
ICK	TRUE	FALSE	FALSE	TRUE
GORAB	TRUE	FALSE	FALSE	TRUE
NR2E3	TRUE	FALSE	FALSE	TRUE
RNF168	FALSE	FALSE	TRUE	TRUE
AKR1D1	TRUE	FALSE	FALSE	TRUE
BRAF	FALSE	FALSE	TRUE	FALSE
ESPN	TRUE	FALSE	FALSE	TRUE
CTC1	FALSE	FALSE	TRUE	TRUE
PRKAG2	TRUE	FALSE	FALSE	TRUE
OCLN	TRUE	FALSE	FALSE	TRUE
IFT27	FALSE	FALSE	TRUE	TRUE
SEMA4A	TRUE	FALSE	FALSE	TRUE
TYK2	TRUE	TRUE	FALSE	TRUE
HPSE2	TRUE	FALSE	FALSE	TRUE
TAT	TRUE	FALSE	FALSE	TRUE
ALMS1	TRUE	TRUE	FALSE	TRUE
SP110	TRUE	TRUE	FALSE	TRUE
SLITRK6	FALSE	FALSE	TRUE	TRUE
ALOXE3	TRUE	FALSE	FALSE	TRUE
GIF	TRUE	FALSE	FALSE	TRUE
D2HGDH	TRUE	FALSE	FALSE	TRUE
PTEN	FALSE	FALSE	TRUE	FALSE
ANGPTL3	FALSE	FALSE	TRUE	TRUE
COLEC11	TRUE	FALSE	FALSE	TRUE
PRG4	TRUE	FALSE	FALSE	TRUE
TPK1	TRUE	FALSE	FALSE	TRUE
EDNRB	TRUE	TRUE	FALSE	TRUE
DNAI1	TRUE	FALSE	FALSE	TRUE
DNAI2	FALSE	FALSE	TRUE	TRUE
MIR2861	FALSE	FALSE	TRUE	TRUE
ZNF513	FALSE	FALSE	TRUE	TRUE
CDAN1	TRUE	FALSE	FALSE	TRUE
FRAS1	TRUE	TRUE	FALSE	TRUE
TSPYL1	TRUE	TRUE	FALSE	TRUE
KIF7	TRUE	FALSE	FALSE	TRUE
KCNQ2	FALSE	FALSE	TRUE	FALSE
KCNQ1	TRUE	FALSE	FALSE	TRUE
BLM	TRUE	TRUE	FALSE	TRUE
MMACHC	TRUE	TRUE	FALSE	TRUE
SLC39A4	TRUE	FALSE	FALSE	TRUE
CABP4	TRUE	FALSE	FALSE	TRUE
TCN2	TRUE	FALSE	FALSE	TRUE
VWF	TRUE	FALSE	FALSE	TRUE
ATXN2	FALSE	FALSE	TRUE	FALSE
STIM1	TRUE	TRUE	FALSE	TRUE
LMF1	TRUE	FALSE	FALSE	TRUE
RET	FALSE	FALSE	TRUE	TRUE
REN	TRUE	FALSE	FALSE	TRUE
COL2A1	FALSE	FALSE	TRUE	FALSE
HTRA1	FALSE	FALSE	TRUE	TRUE
SLC30A10	FALSE	FALSE	TRUE	TRUE
P2RY12	TRUE	FALSE	FALSE	TRUE
ALG11	TRUE	FALSE	FALSE	TRUE
BMPR1B	TRUE	FALSE	FALSE	TRUE
BANF1	TRUE	FALSE	FALSE	TRUE
SI	TRUE	FALSE	FALSE	TRUE
EGFR	TRUE	FALSE	FALSE	TRUE
B3GALT6	FALSE	FALSE	TRUE	TRUE
CAT	FALSE	FALSE	TRUE	TRUE
WDR81	FALSE	FALSE	TRUE	TRUE
TTC7A	FALSE	FALSE	TRUE	TRUE
NDE1	TRUE	FALSE	FALSE	TRUE
GYG1	TRUE	FALSE	FALSE	TRUE
ATP13A2	TRUE	FALSE	FALSE	TRUE
DYM	TRUE	FALSE	FALSE	TRUE
BBS12	TRUE	FALSE	FALSE	TRUE
PGR	FALSE	FALSE	TRUE	FALSE
PRKRA	TRUE	FALSE	FALSE	TRUE
CLRN1	TRUE	TRUE	FALSE	TRUE
COA5	FALSE	FALSE	TRUE	TRUE
CRYBB3	TRUE	FALSE	FALSE	TRUE
CRYBB1	TRUE	FALSE	FALSE	TRUE
SEPSECS	TRUE	FALSE	FALSE	TRUE
CA8	TRUE	FALSE	FALSE	TRUE
ARSA	TRUE	TRUE	FALSE	TRUE
C12orf65	TRUE	FALSE	FALSE	TRUE
HEXA	TRUE	TRUE	FALSE	TRUE
CA2	TRUE	TRUE	FALSE	TRUE
CHRNG	TRUE	TRUE	FALSE	TRUE
CHRND	TRUE	TRUE	FALSE	TRUE
CHRNE	TRUE	FALSE	FALSE	TRUE
GHR	TRUE	FALSE	FALSE	TRUE
TUSC3	TRUE	TRUE	FALSE	TRUE
RLBP1	TRUE	FALSE	FALSE	TRUE
LINS	FALSE	FALSE	TRUE	TRUE
HYLS1	TRUE	FALSE	FALSE	TRUE
PYCR1	TRUE	FALSE	FALSE	TRUE
ADAMTS2	TRUE	FALSE	FALSE	TRUE
WNT10A	FALSE	TRUE	FALSE	TRUE
WNT10B	TRUE	FALSE	FALSE	TRUE
PROKR2	TRUE	FALSE	FALSE	TRUE
CDH3	TRUE	FALSE	FALSE	TRUE
LIPA	TRUE	FALSE	FALSE	TRUE
LIPC	FALSE	FALSE	TRUE	FALSE
CENPJ	TRUE	FALSE	FALSE	TRUE
STRA6	TRUE	TRUE	FALSE	TRUE
LIPN	TRUE	FALSE	FALSE	TRUE
AMACR	TRUE	TRUE	FALSE	TRUE
CLCF1	TRUE	FALSE	FALSE	TRUE
PROM1	TRUE	FALSE	FALSE	TRUE
HOGA1	FALSE	FALSE	TRUE	TRUE
GH1	TRUE	FALSE	FALSE	TRUE
SCARB2	TRUE	FALSE	FALSE	TRUE
NT5C2	FALSE	FALSE	TRUE	TRUE
ACY1	TRUE	FALSE	FALSE	TRUE
ACTB	FALSE	FALSE	TRUE	FALSE
WNT7A	TRUE	TRUE	FALSE	TRUE
GHRHR	TRUE	FALSE	FALSE	TRUE
PROS1	TRUE	FALSE	FALSE	TRUE
CNTN1	TRUE	FALSE	FALSE	TRUE
UNC93B1	FALSE	TRUE	FALSE	TRUE
LAMB3	TRUE	TRUE	FALSE	TRUE
LAMB2	TRUE	TRUE	FALSE	TRUE
CRADD	FALSE	FALSE	TRUE	TRUE
ATP7B	TRUE	TRUE	FALSE	TRUE
DDX59	FALSE	FALSE	TRUE	TRUE
NEK1	TRUE	FALSE	FALSE	TRUE
NEK8	FALSE	FALSE	TRUE	TRUE
GATM	FALSE	FALSE	TRUE	TRUE
CNGA1	FALSE	FALSE	TRUE	TRUE
CNGA3	TRUE	FALSE	FALSE	TRUE
CCDC8	TRUE	FALSE	FALSE	TRUE
DYNC2H1	TRUE	TRUE	FALSE	TRUE
DNAH5	TRUE	FALSE	FALSE	TRUE
SH3TC2	FALSE	FALSE	TRUE	TRUE
BBS10	TRUE	FALSE	FALSE	TRUE
MGP	TRUE	FALSE	FALSE	TRUE
SCN5A	TRUE	FALSE	FALSE	TRUE
PCNT	TRUE	FALSE	FALSE	TRUE
TMEM138	TRUE	FALSE	FALSE	TRUE
FOXE1	TRUE	FALSE	FALSE	TRUE
FOXE3	TRUE	FALSE	FALSE	TRUE
CCDC40	FALSE	FALSE	TRUE	TRUE
TREM2	TRUE	FALSE	FALSE	TRUE
ADSL	TRUE	FALSE	FALSE	TRUE
MPLKIP	FALSE	FALSE	TRUE	TRUE
PRSS12	TRUE	TRUE	FALSE	TRUE
MYH2	FALSE	FALSE	TRUE	FALSE
MYH3	FALSE	FALSE	TRUE	FALSE
MRE11A	TRUE	FALSE	FALSE	TRUE
TBX15	TRUE	FALSE	FALSE	TRUE
TBX19	TRUE	FALSE	FALSE	TRUE
SLC35C1	TRUE	TRUE	FALSE	TRUE
PUS1	TRUE	FALSE	FALSE	TRUE
DLL3	TRUE	FALSE	FALSE	TRUE
MERTK	TRUE	FALSE	FALSE	TRUE
CNNM4	TRUE	FALSE	FALSE	TRUE
PIP5K1C	TRUE	FALSE	FALSE	TRUE
CPN1	TRUE	FALSE	FALSE	TRUE
SMN2	FALSE	FALSE	TRUE	TRUE
TGFB1	TRUE	FALSE	FALSE	TRUE
SMN1	TRUE	TRUE	FALSE	TRUE
FGD4	TRUE	TRUE	FALSE	TRUE
PRSS1	TRUE	FALSE	FALSE	TRUE
SLC5A1	TRUE	FALSE	FALSE	TRUE
SLC5A2	TRUE	FALSE	FALSE	TRUE
DPAGT1	TRUE	TRUE	FALSE	TRUE
SLC5A5	TRUE	FALSE	FALSE	TRUE
F13A1	FALSE	FALSE	TRUE	TRUE
FKRP	TRUE	TRUE	FALSE	TRUE
CASQ2	TRUE	FALSE	FALSE	TRUE
ALX1	FALSE	FALSE	TRUE	TRUE
EVC2	TRUE	TRUE	FALSE	TRUE
AURKC	FALSE	FALSE	TRUE	TRUE
SOX18	TRUE	FALSE	FALSE	TRUE
GNPTG	TRUE	FALSE	FALSE	TRUE
CYP21A2	TRUE	TRUE	FALSE	TRUE
CHRM3	TRUE	FALSE	FALSE	TRUE
MGAT2	TRUE	TRUE	FALSE	TRUE
CASC5	FALSE	FALSE	TRUE	TRUE
ABCC6	TRUE	FALSE	FALSE	TRUE
CHST14	TRUE	FALSE	FALSE	TRUE
CYP2C19	TRUE	FALSE	FALSE	TRUE
MMP9	TRUE	FALSE	FALSE	TRUE
BOLA3	TRUE	FALSE	FALSE	TRUE
MMP2	TRUE	FALSE	FALSE	TRUE
MMP1	TRUE	FALSE	FALSE	TRUE
SLC6A3	TRUE	FALSE	FALSE	TRUE
ACADVL	TRUE	TRUE	FALSE	TRUE
NDUFB9	FALSE	FALSE	TRUE	TRUE
GNPTAB	TRUE	TRUE	FALSE	TRUE
SLC22A5	TRUE	TRUE	FALSE	TRUE
NDUFB3	TRUE	FALSE	FALSE	TRUE
CAV3	FALSE	FALSE	TRUE	TRUE
CAV1	TRUE	FALSE	FALSE	TRUE
C12orf57	FALSE	FALSE	TRUE	TRUE
EPX	TRUE	FALSE	FALSE	TRUE
SERPINC1	TRUE	FALSE	FALSE	TRUE
IL12RB1	FALSE	TRUE	FALSE	TRUE
CLN6	TRUE	TRUE	FALSE	TRUE
CLN5	TRUE	TRUE	FALSE	TRUE
CLN3	TRUE	TRUE	FALSE	TRUE
CLN8	TRUE	TRUE	FALSE	TRUE
AQP7	FALSE	FALSE	TRUE	TRUE
BRCA2	TRUE	FALSE	FALSE	TRUE
AQP2	TRUE	FALSE	FALSE	TRUE
WNK1	FALSE	FALSE	TRUE	TRUE
RBBP8	TRUE	FALSE	FALSE	TRUE
ADCY1	FALSE	FALSE	TRUE	TRUE
RHAG	TRUE	FALSE	FALSE	TRUE
PNPO	TRUE	TRUE	FALSE	TRUE
RNF216	FALSE	FALSE	TRUE	TRUE
ZBTB24	TRUE	FALSE	FALSE	TRUE
DOCK8	TRUE	TRUE	FALSE	TRUE
MED23	FALSE	FALSE	TRUE	TRUE
MED25	TRUE	FALSE	FALSE	TRUE
ENAM	TRUE	FALSE	FALSE	TRUE
CC2D1A	TRUE	FALSE	FALSE	TRUE
CLEC7A	TRUE	FALSE	FALSE	TRUE
BICC1	FALSE	FALSE	TRUE	FALSE
SCNN1G	TRUE	TRUE	FALSE	TRUE
JUP	TRUE	FALSE	FALSE	TRUE
SCNN1B	TRUE	TRUE	FALSE	TRUE
SCNN1A	TRUE	TRUE	FALSE	TRUE
PLCB1	TRUE	FALSE	FALSE	TRUE
TFR2	TRUE	FALSE	FALSE	TRUE
DTNBP1	TRUE	FALSE	FALSE	TRUE
DDC	TRUE	TRUE	FALSE	TRUE
LAMC3	TRUE	FALSE	FALSE	TRUE
GPHN	TRUE	FALSE	FALSE	TRUE
ALDH4A1	TRUE	FALSE	FALSE	TRUE
ESR1	FALSE	FALSE	TRUE	TRUE
MRPS22	TRUE	TRUE	FALSE	TRUE
GPR179	FALSE	FALSE	TRUE	TRUE
LAMTOR2	FALSE	FALSE	TRUE	TRUE
SLC4A11	TRUE	TRUE	FALSE	TRUE
CCDC88C	TRUE	FALSE	FALSE	TRUE
TBX1	FALSE	FALSE	TRUE	FALSE
FBXO7	TRUE	FALSE	FALSE	TRUE
SLC10A2	TRUE	FALSE	FALSE	TRUE
C10orf2	FALSE	FALSE	TRUE	TRUE
CCDC39	TRUE	FALSE	FALSE	TRUE
ACACA	FALSE	FALSE	TRUE	FALSE
ALDH7A1	TRUE	TRUE	FALSE	TRUE
RAD51C	TRUE	FALSE	FALSE	TRUE
SLC35D1	TRUE	TRUE	FALSE	TRUE
GPSM2	TRUE	FALSE	FALSE	TRUE
SIGMAR1	TRUE	FALSE	FALSE	TRUE
SARS2	TRUE	FALSE	FALSE	TRUE
AIMP1	TRUE	FALSE	FALSE	TRUE
DCLRE1C	TRUE	TRUE	FALSE	TRUE
WDR35	TRUE	FALSE	FALSE	TRUE
PRDM5	TRUE	FALSE	FALSE	TRUE
SOD1	FALSE	FALSE	TRUE	TRUE
VPS33B	TRUE	TRUE	FALSE	TRUE
FAH	TRUE	TRUE	FALSE	TRUE
KRT14	TRUE	FALSE	FALSE	TRUE
TERT	TRUE	FALSE	FALSE	TRUE
KERA	TRUE	FALSE	FALSE	TRUE
STAC3	FALSE	FALSE	TRUE	TRUE
AP4E1	TRUE	FALSE	FALSE	TRUE
PDE6H	FALSE	FALSE	TRUE	TRUE
TSEN34	TRUE	FALSE	FALSE	TRUE
CASP8	TRUE	FALSE	FALSE	TRUE
MAN2B1	TRUE	TRUE	FALSE	TRUE
GLRX5	TRUE	FALSE	FALSE	TRUE
MC2R	TRUE	FALSE	FALSE	TRUE
LZTFL1	FALSE	FALSE	TRUE	TRUE
CCDC28B	FALSE	FALSE	TRUE	TRUE
AKT2	FALSE	FALSE	TRUE	FALSE
OAT	TRUE	FALSE	FALSE	TRUE
UPB1	TRUE	FALSE	FALSE	TRUE
NKX2-6	TRUE	FALSE	FALSE	TRUE
NKX2-5	FALSE	FALSE	TRUE	FALSE
GIPC3	TRUE	FALSE	FALSE	TRUE
ACP2	FALSE	FALSE	TRUE	FALSE
GRK1	FALSE	FALSE	TRUE	TRUE
CAPN3	TRUE	FALSE	FALSE	TRUE
COG8	FALSE	TRUE	FALSE	TRUE
COG1	TRUE	TRUE	FALSE	TRUE
COG5	TRUE	FALSE	FALSE	TRUE
COG4	TRUE	FALSE	FALSE	TRUE
DLEC1	FALSE	FALSE	TRUE	FALSE
IGHMBP2	TRUE	TRUE	FALSE	TRUE
KLHL3	TRUE	FALSE	FALSE	TRUE
SERPINB6	TRUE	FALSE	FALSE	TRUE
POLG	TRUE	TRUE	FALSE	TRUE
SLC4A4	TRUE	FALSE	FALSE	TRUE
HYAL1	TRUE	FALSE	FALSE	TRUE
ATP8B1	TRUE	TRUE	FALSE	TRUE
CFTR	TRUE	TRUE	FALSE	TRUE
PXDN	FALSE	FALSE	TRUE	TRUE
HESX1	TRUE	TRUE	FALSE	TRUE
DES	FALSE	FALSE	TRUE	TRUE
SPECC1L	FALSE	FALSE	TRUE	FALSE
ST14	TRUE	FALSE	FALSE	TRUE
AMH	TRUE	FALSE	FALSE	TRUE
AMN	TRUE	FALSE	FALSE	TRUE
TCTN2	FALSE	FALSE	TRUE	TRUE
TCTN3	FALSE	FALSE	TRUE	TRUE
TCTN1	FALSE	FALSE	TRUE	TRUE
TNXB	TRUE	FALSE	FALSE	TRUE
NEUROG3	TRUE	TRUE	FALSE	TRUE
GBA2	FALSE	FALSE	TRUE	TRUE
AMT	TRUE	TRUE	FALSE	TRUE
DCHS1	FALSE	FALSE	TRUE	TRUE
PKLR	TRUE	TRUE	FALSE	TRUE
PLEC	TRUE	FALSE	FALSE	TRUE
BSCL2	FALSE	FALSE	TRUE	TRUE
IVD	TRUE	TRUE	FALSE	TRUE
HADH	TRUE	TRUE	FALSE	TRUE
TECR	FALSE	FALSE	TRUE	TRUE
PEX5	TRUE	TRUE	FALSE	TRUE
PEX7	TRUE	TRUE	FALSE	TRUE
PEX6	FALSE	FALSE	TRUE	TRUE
POMGNT1	TRUE	TRUE	FALSE	TRUE
ASPM	TRUE	FALSE	FALSE	TRUE
RBM28	TRUE	FALSE	FALSE	TRUE
NCF2	TRUE	FALSE	FALSE	TRUE
NCF1	TRUE	FALSE	FALSE	TRUE
CLDN16	TRUE	FALSE	FALSE	TRUE
CLDN14	TRUE	FALSE	FALSE	TRUE
NCF4	TRUE	FALSE	FALSE	TRUE
CLDN19	TRUE	TRUE	FALSE	TRUE
NEB	TRUE	TRUE	FALSE	TRUE
MUTYH	TRUE	FALSE	FALSE	TRUE
HFE	FALSE	FALSE	TRUE	TRUE
GAD1	TRUE	FALSE	FALSE	TRUE
POMP	TRUE	FALSE	FALSE	TRUE
MTHFR	TRUE	FALSE	FALSE	TRUE
COL9A1	TRUE	FALSE	FALSE	TRUE
CC2D2A	TRUE	FALSE	FALSE	TRUE
UNC13D	TRUE	TRUE	FALSE	TRUE
POMC	TRUE	FALSE	FALSE	TRUE
TNFRSF13B	TRUE	FALSE	FALSE	TRUE
TNFRSF13C	TRUE	FALSE	FALSE	TRUE
RIN2	TRUE	FALSE	FALSE	TRUE
CLPP	FALSE	FALSE	TRUE	TRUE
ARL6	TRUE	FALSE	FALSE	TRUE
VHL	TRUE	FALSE	FALSE	TRUE
DDOST	TRUE	FALSE	FALSE	TRUE
DCAF17	TRUE	FALSE	FALSE	TRUE
RIPK4	TRUE	FALSE	FALSE	TRUE
LEPRE1	TRUE	TRUE	FALSE	TRUE
PAPSS2	TRUE	FALSE	FALSE	TRUE
GCLC	TRUE	FALSE	FALSE	TRUE
TH	TRUE	TRUE	FALSE	TRUE
TF	TRUE	FALSE	FALSE	TRUE
TG	TRUE	FALSE	FALSE	TRUE
KCNJ13	FALSE	FALSE	TRUE	TRUE
KCNJ11	FALSE	FALSE	TRUE	TRUE
KCNJ10	TRUE	FALSE	FALSE	TRUE
NAGS	TRUE	TRUE	FALSE	TRUE
MCOLN1	TRUE	TRUE	FALSE	TRUE
NAGA	TRUE	FALSE	FALSE	TRUE
RNU4ATAC	TRUE	FALSE	FALSE	TRUE
PTPRQ	TRUE	FALSE	FALSE	TRUE
MLC1	TRUE	TRUE	FALSE	TRUE
PTPRC	TRUE	FALSE	FALSE	TRUE
PTPRO	TRUE	FALSE	FALSE	TRUE
MYO7A	TRUE	TRUE	FALSE	TRUE
PGAP2	FALSE	FALSE	TRUE	TRUE
PDE6C	TRUE	FALSE	FALSE	TRUE
RARS2	FALSE	FALSE	TRUE	TRUE
TYROBP	TRUE	FALSE	FALSE	TRUE
PCCB	TRUE	TRUE	FALSE	TRUE
IRAK4	TRUE	FALSE	FALSE	TRUE
PCCA	TRUE	TRUE	FALSE	TRUE
DYSF	TRUE	FALSE	FALSE	TRUE
WRN	TRUE	FALSE	FALSE	TRUE
DMP1	TRUE	TRUE	FALSE	TRUE
APRT	TRUE	FALSE	FALSE	TRUE
GATA6	FALSE	FALSE	TRUE	FALSE
PDHB	FALSE	FALSE	TRUE	TRUE
ZFYVE26	TRUE	FALSE	FALSE	TRUE
L2HGDH	TRUE	FALSE	FALSE	TRUE
CCND1	FALSE	FALSE	TRUE	FALSE
GM2A	TRUE	FALSE	FALSE	TRUE
SNAP29	TRUE	TRUE	FALSE	TRUE
CEP290	TRUE	TRUE	FALSE	TRUE
SLC17A5	TRUE	TRUE	FALSE	TRUE
RMRP	TRUE	TRUE	FALSE	TRUE
TNFSF11	TRUE	FALSE	FALSE	TRUE
UROS	TRUE	TRUE	FALSE	TRUE
B3GAT3	TRUE	FALSE	FALSE	TRUE
SERPINE1	FALSE	FALSE	TRUE	TRUE
TNNT1	TRUE	FALSE	FALSE	TRUE
PANK2	TRUE	TRUE	FALSE	TRUE
CCT5	TRUE	FALSE	FALSE	TRUE
EFTUD2	FALSE	FALSE	TRUE	FALSE
C4A	TRUE	FALSE	FALSE	TRUE
ARL13B	FALSE	FALSE	TRUE	TRUE
MCCC2	TRUE	FALSE	FALSE	TRUE
FTO	TRUE	FALSE	FALSE	TRUE
ERLIN2	TRUE	FALSE	FALSE	TRUE
GFM1	TRUE	TRUE	FALSE	TRUE
PSAP	TRUE	TRUE	FALSE	TRUE
SLC26A2	TRUE	TRUE	FALSE	TRUE
PDE6B	TRUE	FALSE	FALSE	TRUE
CBS	TRUE	TRUE	FALSE	TRUE
PDE6A	TRUE	FALSE	FALSE	TRUE
PDE6G	TRUE	FALSE	FALSE	TRUE
IL11RA	TRUE	FALSE	FALSE	TRUE
FLNB	TRUE	FALSE	FALSE	TRUE
WDPCP	FALSE	FALSE	TRUE	TRUE
C8orf37	TRUE	FALSE	FALSE	TRUE
EIF4A3	FALSE	FALSE	TRUE	TRUE
HES7	TRUE	FALSE	FALSE	TRUE
SPTA1	TRUE	FALSE	FALSE	TRUE
TNFRSF10B	TRUE	FALSE	FALSE	TRUE
SLC4A1	TRUE	FALSE	FALSE	TRUE
HGSNAT	TRUE	TRUE	FALSE	TRUE
FH	FALSE	TRUE	FALSE	TRUE
DCTN1	FALSE	FALSE	TRUE	FALSE
RNASET2	TRUE	FALSE	FALSE	TRUE
CDC6	TRUE	FALSE	FALSE	TRUE
POLH	TRUE	FALSE	FALSE	TRUE
NDUFV2	TRUE	FALSE	FALSE	TRUE
NDUFV1	TRUE	TRUE	FALSE	TRUE
ASPA	TRUE	TRUE	FALSE	TRUE
CIITA	FALSE	FALSE	TRUE	TRUE
ASPH	FALSE	FALSE	TRUE	TRUE
LAMA2	TRUE	TRUE	FALSE	TRUE
LAMA3	TRUE	TRUE	FALSE	TRUE
NAT2	FALSE	FALSE	TRUE	FALSE
MVK	TRUE	TRUE	FALSE	TRUE
F2	TRUE	FALSE	FALSE	TRUE
F5	TRUE	FALSE	FALSE	TRUE
TRIOBP	TRUE	FALSE	FALSE	TRUE
F7	TRUE	FALSE	FALSE	TRUE
SUCLA2	TRUE	TRUE	FALSE	TRUE
ABCA4	TRUE	FALSE	FALSE	TRUE
ABCA3	TRUE	TRUE	FALSE	TRUE
ABCA1	FALSE	FALSE	TRUE	TRUE
RFT1	FALSE	TRUE	FALSE	TRUE
LDLRAP1	TRUE	FALSE	FALSE	TRUE
NBEAL2	TRUE	FALSE	FALSE	TRUE
MC1R	FALSE	FALSE	TRUE	TRUE
TMIE	TRUE	FALSE	FALSE	TRUE
VRK1	TRUE	FALSE	FALSE	TRUE
FBP1	TRUE	FALSE	FALSE	TRUE
SLC25A3	FALSE	FALSE	TRUE	TRUE
PROP1	TRUE	TRUE	FALSE	TRUE
RPGRIP1L	TRUE	TRUE	FALSE	TRUE
AARS2	TRUE	FALSE	FALSE	TRUE
HSD17B3	TRUE	TRUE	FALSE	TRUE
HSD17B4	TRUE	TRUE	FALSE	TRUE
SLC25A1	FALSE	FALSE	TRUE	TRUE
ITGB3	TRUE	FALSE	FALSE	TRUE
ITGB2	TRUE	FALSE	FALSE	TRUE
LTBP3	TRUE	FALSE	FALSE	TRUE
ITGB4	TRUE	TRUE	FALSE	TRUE
YARS2	TRUE	FALSE	FALSE	TRUE
HGF	TRUE	FALSE	FALSE	TRUE
MCFD2	FALSE	FALSE	TRUE	TRUE
HGD	TRUE	FALSE	FALSE	TRUE
LPIN1	TRUE	FALSE	FALSE	TRUE
MYO6	TRUE	FALSE	FALSE	TRUE
PRCD	FALSE	FALSE	TRUE	TRUE
ZNF469	TRUE	TRUE	FALSE	TRUE
FAM126A	TRUE	TRUE	FALSE	TRUE
MLPH	TRUE	FALSE	FALSE	TRUE
COL11A1	TRUE	FALSE	FALSE	TRUE
COL11A2	FALSE	FALSE	TRUE	TRUE
MAT1A	TRUE	FALSE	FALSE	TRUE
MAN1B1	TRUE	FALSE	FALSE	TRUE
HPS4	FALSE	FALSE	TRUE	TRUE
TUBA8	TRUE	FALSE	FALSE	TRUE
HPS1	TRUE	FALSE	FALSE	TRUE
SLC25A19	TRUE	FALSE	FALSE	TRUE
SLC25A15	TRUE	TRUE	FALSE	TRUE
SLC25A13	TRUE	FALSE	FALSE	TRUE
EGF	FALSE	FALSE	TRUE	FALSE
LBR	TRUE	TRUE	FALSE	TRUE
ALDH5A1	TRUE	TRUE	FALSE	TRUE
SLC12A6	TRUE	TRUE	FALSE	TRUE
NDUFA10	TRUE	FALSE	FALSE	TRUE
FOXF1	TRUE	FALSE	FALSE	TRUE
SLC12A3	TRUE	FALSE	FALSE	TRUE
FGA	TRUE	FALSE	FALSE	TRUE
FGB	TRUE	FALSE	FALSE	TRUE
EXT1	TRUE	FALSE	FALSE	TRUE
XYLT2	FALSE	FALSE	TRUE	FALSE
XYLT1	FALSE	FALSE	TRUE	TRUE
EYS	TRUE	FALSE	FALSE	TRUE
LPL	TRUE	FALSE	FALSE	TRUE
C1QC	TRUE	FALSE	FALSE	TRUE
C1QB	TRUE	FALSE	FALSE	TRUE
C1QA	TRUE	FALSE	FALSE	TRUE
MMAA	TRUE	TRUE	FALSE	TRUE
PKHD1	TRUE	TRUE	FALSE	TRUE
WFS1	FALSE	FALSE	TRUE	TRUE
TYR	FALSE	FALSE	TRUE	TRUE
CYB5R3	TRUE	FALSE	FALSE	TRUE
VLDLR	TRUE	TRUE	FALSE	TRUE
ALG3	TRUE	TRUE	FALSE	TRUE
ALG1	TRUE	TRUE	FALSE	TRUE
ALG6	TRUE	TRUE	FALSE	TRUE
LTBP4	TRUE	FALSE	FALSE	TRUE
SLC29A3	TRUE	FALSE	FALSE	TRUE
COX6B1	TRUE	TRUE	FALSE	TRUE
LTBP2	TRUE	FALSE	FALSE	TRUE
SLC11A2	TRUE	FALSE	FALSE	TRUE
TIRAP	FALSE	FALSE	TRUE	FALSE
FIG4	TRUE	FALSE	FALSE	TRUE
CLDN1	TRUE	TRUE	FALSE	TRUE
LMBR1	TRUE	FALSE	FALSE	TRUE
PHKG2	TRUE	FALSE	FALSE	TRUE
ORAI1	TRUE	TRUE	FALSE	TRUE
JAM3	FALSE	FALSE	TRUE	TRUE
MRAP	TRUE	FALSE	FALSE	TRUE
RAG2	TRUE	TRUE	FALSE	TRUE
RAG1	TRUE	TRUE	FALSE	TRUE
BFSP1	TRUE	FALSE	FALSE	TRUE
TUBB2B	FALSE	FALSE	TRUE	FALSE
IRF1	TRUE	FALSE	FALSE	TRUE
RNASEH2A	FALSE	TRUE	FALSE	TRUE
RNASEH2C	TRUE	TRUE	FALSE	TRUE
IRF4	FALSE	FALSE	TRUE	FALSE
CD96	TRUE	FALSE	FALSE	TRUE
PDX1	TRUE	FALSE	FALSE	TRUE
MUT	TRUE	TRUE	FALSE	TRUE
AHI1	TRUE	TRUE	FALSE	TRUE
ACADS	TRUE	FALSE	FALSE	TRUE
PGAM2	TRUE	FALSE	FALSE	TRUE
SGCA	TRUE	FALSE	FALSE	TRUE
FANCD2	TRUE	FALSE	FALSE	TRUE
AKR1C4	FALSE	FALSE	TRUE	FALSE
MESP2	TRUE	FALSE	FALSE	TRUE
AKR1C2	TRUE	FALSE	FALSE	TRUE
NLRP7	FALSE	FALSE	TRUE	TRUE
FASTKD2	TRUE	TRUE	FALSE	TRUE
ZBTB16	TRUE	FALSE	FALSE	TRUE
BLVRA	TRUE	FALSE	FALSE	TRUE
CDT1	TRUE	FALSE	FALSE	TRUE
RAB18	FALSE	FALSE	TRUE	TRUE
LRAT	TRUE	FALSE	FALSE	TRUE
LYST	TRUE	TRUE	FALSE	TRUE
ASL	TRUE	TRUE	FALSE	TRUE
PIGV	TRUE	FALSE	FALSE	TRUE
DOCK6	TRUE	FALSE	FALSE	TRUE
NAGLU	TRUE	FALSE	FALSE	TRUE
CSTA	TRUE	FALSE	FALSE	TRUE
ACADSB	TRUE	FALSE	FALSE	TRUE
UNG	TRUE	FALSE	FALSE	TRUE
ITK	TRUE	FALSE	FALSE	TRUE
KIF1C	FALSE	FALSE	TRUE	TRUE
RAD50	FALSE	FALSE	TRUE	TRUE
NEU1	TRUE	TRUE	FALSE	TRUE
ERCC8	TRUE	TRUE	FALSE	TRUE
ERCC1	FALSE	FALSE	TRUE	TRUE
ERCC2	TRUE	TRUE	FALSE	TRUE
ERCC3	TRUE	TRUE	FALSE	TRUE
ERCC4	TRUE	TRUE	FALSE	TRUE
ERCC5	TRUE	TRUE	FALSE	TRUE
ERCC6	TRUE	TRUE	FALSE	TRUE
SCN9A	FALSE	FALSE	TRUE	TRUE
MRPS16	TRUE	TRUE	FALSE	TRUE
CD247	FALSE	FALSE	TRUE	TRUE
ASAH1	TRUE	FALSE	FALSE	TRUE
CEBPE	TRUE	FALSE	FALSE	TRUE
PHKB	TRUE	FALSE	FALSE	TRUE
PFKM	TRUE	FALSE	FALSE	TRUE
TNNI3	TRUE	FALSE	FALSE	TRUE
ABCB4	TRUE	TRUE	FALSE	TRUE
TTPA	TRUE	TRUE	FALSE	TRUE
MFSD8	TRUE	TRUE	FALSE	TRUE
KLKB1	TRUE	FALSE	FALSE	TRUE
TPP1	TRUE	TRUE	FALSE	TRUE
CYBA	TRUE	FALSE	FALSE	TRUE
TNFRSF11A	FALSE	FALSE	TRUE	TRUE
TNFRSF11B	TRUE	TRUE	FALSE	TRUE
CTNS	TRUE	TRUE	FALSE	TRUE
PHYH	TRUE	FALSE	FALSE	TRUE
LCA5	TRUE	FALSE	FALSE	TRUE
AICDA	TRUE	FALSE	FALSE	TRUE
KAT6B	TRUE	FALSE	FALSE	TRUE
SYT14	TRUE	FALSE	FALSE	TRUE
MUSK	TRUE	FALSE	FALSE	TRUE
HSF4	FALSE	FALSE	TRUE	FALSE
CRLF1	TRUE	TRUE	FALSE	TRUE
APOC2	TRUE	FALSE	FALSE	TRUE
MYL3	FALSE	FALSE	TRUE	TRUE
SLC30A2	FALSE	FALSE	TRUE	FALSE
SFTPB	TRUE	TRUE	FALSE	TRUE
USB1	FALSE	FALSE	TRUE	TRUE
PARK7	FALSE	FALSE	TRUE	TRUE
PARK2	TRUE	FALSE	FALSE	TRUE
COX20	FALSE	FALSE	TRUE	TRUE
GP9	TRUE	FALSE	FALSE	TRUE
GP6	TRUE	FALSE	FALSE	TRUE
GUSB	TRUE	TRUE	FALSE	TRUE
GPI	TRUE	FALSE	FALSE	TRUE
ETFDH	TRUE	TRUE	FALSE	TRUE
SLC25A22	TRUE	TRUE	FALSE	TRUE
SLC25A20	TRUE	TRUE	FALSE	TRUE
ROR2	TRUE	FALSE	FALSE	TRUE
ATIC	TRUE	FALSE	FALSE	TRUE
RSPO4	TRUE	FALSE	FALSE	TRUE
DHODH	TRUE	FALSE	FALSE	TRUE
EDAR	TRUE	FALSE	FALSE	TRUE
MYO5B	TRUE	FALSE	FALSE	TRUE
MYO5A	TRUE	TRUE	FALSE	TRUE
KCNV2	TRUE	FALSE	FALSE	TRUE
IFT43	TRUE	FALSE	FALSE	TRUE
TSHB	TRUE	TRUE	FALSE	TRUE
CRX	FALSE	FALSE	TRUE	TRUE
NOP10	TRUE	FALSE	FALSE	TRUE
TUBGCP6	FALSE	FALSE	TRUE	TRUE
B9D2	TRUE	FALSE	FALSE	TRUE
B9D1	FALSE	FALSE	TRUE	FALSE
SDHAF1	TRUE	FALSE	FALSE	TRUE
SUMF1	TRUE	FALSE	FALSE	TRUE
GLDC	TRUE	TRUE	FALSE	TRUE
SLC25A12	TRUE	FALSE	FALSE	TRUE
MKS1	TRUE	TRUE	FALSE	TRUE
PC	TRUE	TRUE	FALSE	TRUE
B4GALT1	TRUE	TRUE	FALSE	TRUE
TRPM6	TRUE	FALSE	FALSE	TRUE
B4GALT7	TRUE	FALSE	FALSE	TRUE
FCN3	FALSE	FALSE	TRUE	TRUE
ACSF3	FALSE	FALSE	TRUE	TRUE
APTX	TRUE	TRUE	FALSE	TRUE
CR2	FALSE	FALSE	TRUE	FALSE
LCT	TRUE	FALSE	FALSE	TRUE
IMPG2	TRUE	FALSE	FALSE	TRUE
GALK1	TRUE	TRUE	FALSE	TRUE
OTOA	TRUE	FALSE	FALSE	TRUE
SLURP1	TRUE	FALSE	FALSE	TRUE
OTOF	TRUE	FALSE	FALSE	TRUE
STRC	TRUE	FALSE	FALSE	TRUE
AGTR1	TRUE	FALSE	FALSE	TRUE
PTH1R	TRUE	TRUE	FALSE	TRUE
LAMC2	TRUE	TRUE	FALSE	TRUE
DARS2	TRUE	FALSE	FALSE	TRUE
CDSN	TRUE	FALSE	FALSE	TRUE
DNAAF1	TRUE	FALSE	FALSE	TRUE
DNAAF2	FALSE	FALSE	TRUE	TRUE
DNAAF3	FALSE	FALSE	TRUE	TRUE
SEC23A	TRUE	FALSE	FALSE	TRUE
STAT1	TRUE	TRUE	FALSE	TRUE
CHRNB1	TRUE	FALSE	FALSE	TRUE
SLC12A1	TRUE	TRUE	FALSE	TRUE
DPM3	FALSE	FALSE	TRUE	TRUE
DPM1	TRUE	TRUE	FALSE	TRUE
NDUFA11	TRUE	FALSE	FALSE	TRUE
NDUFA12	TRUE	FALSE	FALSE	TRUE
CRYAB	TRUE	FALSE	FALSE	TRUE
LRTOMT	TRUE	FALSE	FALSE	TRUE
GPR98	TRUE	TRUE	FALSE	TRUE
CD8A	TRUE	FALSE	FALSE	TRUE
LRP2	TRUE	TRUE	FALSE	TRUE
LRP4	TRUE	FALSE	FALSE	TRUE
LRP5	FALSE	FALSE	TRUE	TRUE
PLG	TRUE	TRUE	FALSE	TRUE
DDR2	TRUE	FALSE	FALSE	TRUE
RAX	TRUE	FALSE	FALSE	TRUE
WDR19	TRUE	FALSE	FALSE	TRUE
CFC1	TRUE	FALSE	FALSE	TRUE
IYD	TRUE	FALSE	FALSE	TRUE
PPP2R1B	TRUE	FALSE	FALSE	TRUE
ANTXR1	FALSE	FALSE	TRUE	TRUE
ANTXR2	TRUE	TRUE	FALSE	TRUE
C8A	TRUE	FALSE	FALSE	TRUE
C8B	TRUE	FALSE	FALSE	TRUE
GPD1	TRUE	FALSE	FALSE	TRUE
DFNB59	TRUE	FALSE	FALSE	TRUE
NEFL	TRUE	FALSE	FALSE	TRUE
NEFH	FALSE	FALSE	TRUE	FALSE
UGT1A1	TRUE	FALSE	FALSE	TRUE
C2orf71	TRUE	FALSE	FALSE	TRUE
GAA	TRUE	TRUE	FALSE	TRUE
ESRRB	TRUE	FALSE	FALSE	TRUE
COL18A1	TRUE	FALSE	FALSE	TRUE
CYP4V2	TRUE	FALSE	FALSE	TRUE
PSMC3IP	TRUE	FALSE	FALSE	TRUE
SUCLG1	TRUE	TRUE	FALSE	TRUE
ALDOA	TRUE	FALSE	FALSE	TRUE
ALDOB	TRUE	TRUE	FALSE	TRUE
DIS3L2	TRUE	FALSE	FALSE	TRUE
FSHB	TRUE	FALSE	FALSE	TRUE
TIA1	FALSE	FALSE	TRUE	FALSE
PSAT1	TRUE	FALSE	FALSE	TRUE
ABCC8	TRUE	TRUE	FALSE	TRUE
CFHR1	FALSE	FALSE	TRUE	TRUE
HLA-DQA1	FALSE	FALSE	TRUE	FALSE
ABCC2	TRUE	FALSE	FALSE	TRUE
GSS	TRUE	TRUE	FALSE	TRUE
KCNE1	FALSE	FALSE	TRUE	TRUE
DNAH11	TRUE	FALSE	FALSE	TRUE
DHCR7	TRUE	TRUE	FALSE	TRUE
GSC	FALSE	FALSE	TRUE	TRUE
AFG3L2	FALSE	FALSE	TRUE	TRUE
SCO2	TRUE	TRUE	FALSE	TRUE
SPINT2	TRUE	FALSE	FALSE	TRUE
RYR1	FALSE	FALSE	TRUE	FALSE
MMADHC	FALSE	FALSE	TRUE	TRUE
LIG4	TRUE	TRUE	FALSE	TRUE
KHK	FALSE	FALSE	TRUE	TRUE
EDN3	TRUE	TRUE	FALSE	TRUE
ISCU	TRUE	FALSE	FALSE	TRUE
HK1	TRUE	FALSE	FALSE	TRUE
ENPP1	FALSE	TRUE	FALSE	TRUE
ATP2B2	FALSE	FALSE	TRUE	TRUE
TDP1	TRUE	FALSE	FALSE	TRUE
CACNA2D4	TRUE	FALSE	FALSE	TRUE
TREH	FALSE	FALSE	TRUE	FALSE
CIRH1A	FALSE	FALSE	TRUE	TRUE
LDHA	TRUE	FALSE	FALSE	TRUE
MEFV	TRUE	TRUE	FALSE	TRUE
CPS1	TRUE	TRUE	FALSE	TRUE
DNMT3B	TRUE	TRUE	FALSE	TRUE
AIPL1	TRUE	FALSE	FALSE	TRUE
GLIS2	TRUE	FALSE	FALSE	TRUE
GLIS3	FALSE	FALSE	TRUE	TRUE
LRPPRC	TRUE	TRUE	FALSE	TRUE
H6PD	FALSE	FALSE	TRUE	TRUE
SLC2A2	TRUE	FALSE	FALSE	TRUE
GLUL	TRUE	FALSE	FALSE	TRUE
DLAT	TRUE	FALSE	FALSE	TRUE
SLC25A38	TRUE	FALSE	FALSE	TRUE
PDHX	TRUE	TRUE	FALSE	TRUE
CPA6	TRUE	FALSE	FALSE	TRUE
CUBN	TRUE	FALSE	FALSE	TRUE
IFT122	TRUE	FALSE	FALSE	TRUE
SAMD9	TRUE	FALSE	FALSE	TRUE
GYS1	TRUE	FALSE	FALSE	TRUE
GYS2	TRUE	FALSE	FALSE	TRUE
NPHS2	TRUE	TRUE	FALSE	TRUE
NPHS1	TRUE	TRUE	FALSE	TRUE
RFXAP	FALSE	FALSE	TRUE	TRUE
MMAB	TRUE	TRUE	FALSE	TRUE
ARG1	TRUE	FALSE	FALSE	TRUE
HMOX1	TRUE	FALSE	FALSE	TRUE
POMT1	TRUE	TRUE	FALSE	TRUE
POMT2	TRUE	TRUE	FALSE	TRUE
GCSH	TRUE	TRUE	FALSE	TRUE
AGPS	TRUE	TRUE	FALSE	TRUE
ALAD	TRUE	FALSE	FALSE	TRUE
RPE65	TRUE	FALSE	FALSE	TRUE
ITGA8	FALSE	FALSE	TRUE	TRUE
STAR	TRUE	TRUE	FALSE	TRUE
SERPINF1	TRUE	FALSE	FALSE	TRUE
CHRNA1	TRUE	TRUE	FALSE	TRUE
ARFGEF2	TRUE	FALSE	FALSE	TRUE
SERPINF2	FALSE	FALSE	TRUE	TRUE
CEP152	TRUE	FALSE	FALSE	TRUE
PSPH	FALSE	FALSE	TRUE	TRUE
OXCT1	FALSE	FALSE	TRUE	TRUE
C5	FALSE	FALSE	TRUE	TRUE
HMX1	TRUE	FALSE	FALSE	TRUE
KARS	TRUE	FALSE	FALSE	TRUE
BBS5	TRUE	FALSE	FALSE	TRUE
CD59	FALSE	FALSE	TRUE	TRUE
HAX1	TRUE	TRUE	FALSE	TRUE
IL12B	FALSE	TRUE	FALSE	TRUE
SLC33A1	FALSE	FALSE	TRUE	TRUE
LEPREL1	TRUE	FALSE	FALSE	TRUE
OPLAH	TRUE	FALSE	FALSE	TRUE
GLI3	FALSE	FALSE	TRUE	FALSE
RPIA	TRUE	FALSE	FALSE	TRUE
DOK7	TRUE	FALSE	FALSE	TRUE
MCEE	TRUE	FALSE	FALSE	TRUE
GLE1	TRUE	TRUE	FALSE	TRUE
TBCE	TRUE	TRUE	FALSE	TRUE
ORC6	TRUE	FALSE	FALSE	TRUE
ORC4	TRUE	FALSE	FALSE	TRUE
AP5Z1	TRUE	FALSE	FALSE	TRUE
ORC1	TRUE	FALSE	FALSE	TRUE
CFL2	FALSE	FALSE	TRUE	TRUE
GPC6	TRUE	FALSE	FALSE	TRUE
BBS9	TRUE	FALSE	FALSE	TRUE
PLEKHG5	TRUE	TRUE	FALSE	TRUE
BBS1	TRUE	FALSE	FALSE	TRUE
BBS2	TRUE	FALSE	FALSE	TRUE
TTC21B	TRUE	FALSE	FALSE	TRUE
BBS4	TRUE	FALSE	FALSE	TRUE
BBS7	TRUE	FALSE	FALSE	TRUE
PTRF	TRUE	FALSE	FALSE	TRUE
SERPINH1	FALSE	FALSE	TRUE	TRUE
SPATA7	TRUE	FALSE	FALSE	TRUE
FOLR1	TRUE	TRUE	FALSE	TRUE
