# Supplementary material for: Secondary findings and carrier test frequencies in a large multiethnic sample
Source: Genome Med. 2015 Jun 13;7(1):54. doi: 10.1186/s13073-015-0171-1 (PMC4507324; doi:10.1186/s13073-015-0171-1)
Supplement: Additional file 5: — The final list of autosomal recessive genes and conditions obtained from the MedGen database. It does not include genes that were excluded in the manual curation step (see Methods). [file 13073_2015_171_MOESM5_ESM.xls]

## Sheet: Sheet1
Disease	Gene
21-hydroxylase deficiency	CYP21A2
3-methylcrotonyl CoA carboxylase 2 deficiency	MCCC2
3-Methylglutaconic aciduria	AUH
3-Methylglutaconic aciduria type 3	OPA3
3-methylglutaconic aciduria type V	DNAJC19
3-Oxo-5 alpha-steroid delta 4-dehydrogenase deficiency	SRD5A2
46,XY sex reversal 8	AKR1C2
46,XY sex reversal, type 7	DHH
4-Hydroxyphenylpyruvate dioxygenase deficiency	HPD
5-Oxoprolinase deficiency	OPLAH
6-pyruvoyl-tetrahydropterin synthase deficiency	PTS
ABCD syndrome	EDNRB
Abetalipoproteinaemia	MTTP
Absent corpus callosum cataract immunodeficiency	EPG5
Acatalasemia	CAT
Acheiropodia	LMBR1
Achondrogenesis, type IA	TRIP11
Achondrogenesis, type IB	SLC26A2
Achromatopsia 2	CNGA3
Achromatopsia 3	CNGB3
Achromatopsia 4	GNAT2
Acrocallosal syndrome, Schinzel type	KIF7
Acrocapitofemoral dysplasia	IHH
Acroerythrokeratoderma	SLURP1
Acromesomelic dysplasia Maroteaux type	NPR2
ACTH deficiency	TBX19
ACTH resistance	MC2R
Acute neuronopathic Gaucher's disease	GBA
Acyl-CoA dehydrogenase family, member 9, deficiency of	ACAD9
Adams-Oliver syndrome 2	DOCK6
Adenylate kinase deficiency, hemolytic anemia due to	AK1
Adenylosuccinate lyase deficiency	ADSL
Adolescent nephronophthisis	NPHP3
Adult hypophosphatasia	ALPL
Adult junctional epidermolysis bullosa	LAMC2
Adult junctional epidermolysis bullosa	LAMB3
Adult junctional epidermolysis bullosa	LAMA3
Adult junctional epidermolysis bullosa	ITGB4
Adult junctional epidermolysis bullosa	COL17A1
Adult neuronal ceroid lipofuscinosis	CLN6
Adult onset ataxia with oculomotor apraxia	APTX
Afibrinogenemia	CFI
Agammaglobulinemia 2, autosomal recessive	IGLL1
Agammaglobulinemia 3, autosomal recessive	CD79A
Agammaglobulinemia 4, autosomal recessive	BLNK
Agammaglobulinemia 6, autosomal recessive	CD79B
Aicardi Goutieres syndrome 1	TREX1
Aicardi Goutieres syndrome 3	RNASEH2C
Aicardi Goutieres syndrome 4	RNASEH2A
Aicardi Goutieres syndrome 5	SAMHD1
AICAR transformylase/IMP cyclohydrolase deficiency	ATIC
Alkaptonuria	HGD
Alopecia, neurologic defects, and endocrinopathy syndrome	RBM28
Alopecia universalis congenita	HR
Alpha-1-antitrypsin deficiency	SERPINA1
Alpha-B crystallinopathy	CRYAB
Alpha-methylacyl-CoA racemase deficiency	AMACR
Alport syndrome, autosomal recessive	COL4A4
Alport syndrome, autosomal recessive	COL4A3
Alstrom syndrome	ALMS1
Alveolar capillary dysplasia with misalignment of pulmonary veins	FOXF1
Amelogenesis imperfecta, hypomaturation type, IIA1	KLK4
AMELOGENESIS IMPERFECTA, HYPOMATURATION TYPE, IIA2	MMP20
AMELOGENESIS IMPERFECTA, HYPOMATURATION TYPE, IIA3	WDR72
Amelogenesis imperfecta, type IC	ENAM
Aminoacylase 1 deficiency	ACY1
Aminoadipic aciduria	DHTKD1
Amish infantile epilepsy syndrome	ST3GAL5
Amish lethal microcephaly	SLC25A19
Amyotrophic lateral sclerosis 16, juvenile	SIGMAR1
Amyotrophic lateral sclerosis type 1	SOD1
Amyotrophic lateral sclerosis type 1	PRPH
Amyotrophic lateral sclerosis type 2	ALS2
Anaphylotoxin inactivator deficiency	CPN1
Anauxetic dysplasia	RMRP
Andermann syndrome	SLC12A6
Anemia, sideroblastic, pyridoxine-refractory, autosomal recessive	SLC25A38
Anemia, sideroblastic, pyridoxine-refractory, autosomal recessive	GLRX5
Aniridia, cerebellar ataxia, and mental retardation	PAX6
Anonychia	RSPO4
Anophthalmos with limb anomalies	SMOC1
Anti-plasmin deficiency, congenital	SERPINF2
Antithrombin III deficiency	SERPINC1
Antley-Bixler syndrome	POR
Antley-Bixler syndrome	FGFR2
Antley-Bixler syndrome with genital anomalies and disordered steroidogenesis	POR
Aphakia, congenital primary	FOXE3
Apolipoprotein C2 deficiency	APOC2
Apparent mineralocorticoid excess	HSD11B2
Arginase deficiency	ARG1
Argininosuccinate lyase deficiency	ASL
Aromatase deficiency	CYP19A1
Arrhythmogenic right ventricular cardiomyopathy, type 11	DSC2
Arterial calcification of infancy	ENPP1
Arterial tortuosity syndrome	SLC2A10
Arthrogryposis, renal dysfunction, and cholestasis 2	VIPAS39
Arthrogryposis renal dysfunction cholestasis syndrome	VPS33B
Aspartylglycosaminuria	AGA
Asphyxiating thoracic dystrophy 2	IFT80
Asphyxiating thoracic dystrophy 4	TTC21B
Asphyxiating thoracic dystrophy 5	WDR19
Asthma, nasal polyps, and aspirin intolerance	TBX21
Ataxia, spastic, 2, autosomal recessive	KIF1C
Ataxia, spastic, 3, autosomal recessive	MARS2
Ataxia, spastic, 4, autosomal recessive	MTPAP
Ataxia-telangiectasia-like disorder	MRE11A
Ataxia-telangiectasia syndrome	ATM
Ataxia with vitamin E deficiency	TTPA
Ateleiotic dwarfism	GH1
Atelosteogenesis type 2	SLC26A2
Atransferrinemia	TF
Atrial myxoma, familial	PRKAR1A
Atrichia with papular lesions	HR
Atypical hemolytic-uremic syndrome 1	CFHR3
Atypical hemolytic-uremic syndrome 1	CFHR1
Atypical hemolytic-uremic syndrome 1	CFH
Atypical hemolytic-uremic syndrome 2	CD46
Autoimmune disease, syndromic multisystem	ITCH
Autosomal recessive centronuclear myopathy	BIN1
Autosomal recessive congenital ichthyosis 1	TGM1
Autosomal recessive congenital ichthyosis 2	ALOXE3
Autosomal recessive congenital ichthyosis 2	ALOX12B
Autosomal recessive congenital ichthyosis 3	ALOXE3
Autosomal recessive congenital ichthyosis 4A	ABCA12
Autosomal recessive congenital ichthyosis 4B	ABCA12
Autosomal recessive congenital ichthyosis 6	NIPAL4
Autosomal recessive congenital ichthyosis 8	LIPN
Autosomal recessive cutis laxa type 2B	PYCR1
Autosomal recessive hypohidrotic ectodermal dysplasia syndrome	EDARADD
Autosomal recessive hypohidrotic ectodermal dysplasia syndrome	EDAR
Autosomal recessive hypophosphatemic bone disease	SLC34A3
Autosomal recessive hypophosphatemic vitamin D refractory rickets	DMP1
Baller-Gerold syndrome	RECQL4
Bamforth syndrome	FOXE1
Band-like calcification with simplified gyration and polymicrogyria	OCLN
Bardet-Biedl syndrome	BBS12
Bardet-Biedl syndrome	BBS5
Bardet-Biedl syndrome	TTC8
Bardet-Biedl syndrome	TMEM67
Bardet-Biedl syndrome	ARL6
Bardet-Biedl syndrome	CEP290
Bardet-Biedl syndrome	BBS10
Bardet-Biedl syndrome	CCDC28B
Bardet-Biedl syndrome	BBS7
Bardet-Biedl syndrome	MKS1
Bardet-Biedl syndrome	LZTFL1
Bardet-Biedl syndrome	WDPCP
Bardet-Biedl syndrome	BBS9
Bardet-Biedl syndrome	TRIM32
Bardet-Biedl syndrome	IFT27
Bardet-Biedl syndrome	SDCCAG8
Bardet-Biedl syndrome	MKKS
Bardet-Biedl syndrome	BBS4
Bardet-Biedl syndrome	BBS2
Bardet-Biedl syndrome	BBS1
Bardet-Biedl syndrome 13	MKS1
Bardet-Biedl syndrome 14	CEP290
Bardet-Biedl syndrome 3	ARL6
Bardet-Biedl syndrome 6	MKKS
Bare lymphocyte syndrome type 1	TAPBP
Bare lymphocyte syndrome type 1	TAP2
Bare lymphocyte syndrome type 1	TAP1
Bartter syndrome antenatal type 1	SLC12A1
Bartter syndrome antenatal type 2	KCNJ1
Bartter syndrome type 3	CLCNKB
Bartter syndrome type 4	BSND
Basal ganglia disease, biotin-responsive	SLC19A3
Beaulieu-Boycott-Innes syndrome	THOC6
Benign recurrent intrahepatic cholestasis 1	ATP8B1
Benign recurrent intrahepatic cholestasis 2	ABCB11
Bernard Soulier syndrome	GP9
Bernard Soulier syndrome	GP1BB
Bernard Soulier syndrome	GP1BA
Bestrophinopathy, autosomal recessive	BEST1
Beta-D-mannosidosis	MANBA
Beta-hydroxyisobutyryl-CoA deacylase deficiency	HIBCH
Bethlem myopathy	COL6A3
Bethlem myopathy	COL6A2
Bethlem myopathy	COL6A1
Bietti crystalline corneoretinal dystrophy	CYP4V2
Bifid nose with or without anorectal and renal anomalies	FREM1
Bifunctional peroxisomal enzyme deficiency	HSD17B4
Bilateral right-sidedness sequence	GDF1
Bile acid malabsorption, primary	SLC10A2
Bile acid synthesis defect, congenital, 1	HSD3B7
Bile acid synthesis defect, congenital, 2	AKR1D1
Bile acid synthesis defect, congenital, 3	CYP7B1
Bile acid synthesis defect, congenital, 4	AMACR
Biotinidase deficiency	BTD
Bloom syndrome	BLM
Bone fragility with contractures, arterial rupture, and deafness	PLOD3
Bone mineral density quantitative trait locus 15	MIR2861
Bothnia retinal dystrophy	RLBP1
Boucher Neuhauser syndrome	PNPLA6
Bowen-Conradi syndrome	EMG1
Brittle cornea syndrome 2	PRDM5
Brody myopathy	ATP2A1
Brown-Vialetto-Van laere syndrome	SLC52A3
Bruck syndrome 2	PLOD2
C1q deficiency	C1QC
C1q deficiency	C1QB
C1q deficiency	C1QA
Calcification of joints and arteries	NT5E
Camptodactyly arthropathy coxa vara pericarditis syndrome	PRG4
Candidiasis, familial, 2	CARD9
Candidiasis, familial, 4	CLEC7A
Candidiasis, familial, 5	IL17RA
Carbohydrate-deficient glycoprotein syndrome type I	PMM2
Carbohydrate-deficient glycoprotein syndrome type II	MGAT2
Cardioencephalomyopathy, fatal infantile, due to cytochrome c oxidase deficiency	SCO2
Carnevale syndrome	COLEC11
Carnitine acylcarnitine translocase deficiency	SLC25A20
Carnitine palmitoyltransferase I deficiency	CPT1A
Carnitine palmitoyltransferase II deficiency, infantile	CPT2
CARNITINE PALMITOYLTRANSFERASE II DEFICIENCY, LATE-ONSET	CPT2
CARNITINE PALMITOYLTRANSFERASE II DEFICIENCY, LETHAL NEONATAL	CPT2
Carpenter syndrome	RAB23
Caspase-8 deficiency	CASP8
Cataract and cardiomyopathy	AGK
Cataract, autosomal recessive congenital 2	FYCO1
Cataract, autosomal recessive congenital 4	TDRD7
Cataract, congenital nuclear, autosomal recessive 2	CRYBB3
Cataract, congenital nuclear, autosomal recessive 3	CRYBB1
Cataract, cortical, juvenile-onset	BFSP1
Cataract, microphthalmia and nystagmus	SIX6
CATSPER-Related Male Infertility	STRC
CATSPER-Related Male Infertility	CATSPER2
CATSPER-Related Male Infertility	CATSPER1
Cd59 deficiency	CD59
Cd8 deficiency, familial	CD8A
Celiac disease	HLA-DQB1
Centromeric instability of chromosomes 1,9 and 16 and immunodeficiency	DNMT3B
Cerebellar ataxia and hypogonadotropic hypogonadism	RNF216
Cerebellar ataxia, cayman type	ATCAY
Cerebellar ataxia infantile with progressive external ophthalmoplegia	POLG
Cerebellar ataxia, mental retardation, and dysequilibrium syndrome 2	WDR81
Cerebellar ataxia, mental retardation, and dysequilibrium syndrome 3	CA8
Cerebral autosomal recessive arteriopathy with subcortical infarcts and leukoencephalopathy	HTRA1
Cerebral dysgenesis, neuropathy, ichthyosis, and palmoplantar keratoderma syndrome	SNAP29
Cerebral folate deficiency	FOLR1
Cerebral palsy, spastic quadriplegic, 1	GAD1
Cerebral palsy, spastic quadriplegic, 3	AP4M1
Cerebral palsy, spastic quadriplegic, 4	AP4E1
Cerebrofaciothoracic dysplasia	TMCO1
Cerebro-oculo-facio-skeletal syndrome	ERCC6
Cerebrooculofacioskeletal syndrome 2	ERCC2
Cerebrooculofacioskeletal syndrome 4	ERCC1
Cerebroretinal microangiopathy with calcifications and cysts	CTC1
Ceroid lipofuscinosis neuronal 1	PPT1
Ceroid lipofuscinosis neuronal 10	CTSD
Ceroid lipofuscinosis, neuronal, 2	TPP1
Ceroid lipofuscinosis neuronal 5	CLN5
Ceroid lipofuscinosis neuronal 6	CLN6
Ceroid lipofuscinosis neuronal 7	MFSD8
Ceroid lipofuscinosis neuronal 8	CLN8
Ceroid lipofuscinosis, neuronal, 8, northern epilepsy variant	CLN8
Charcot-Marie-Tooth disease, axonal, with vocal cord paresis, autosomal recessive	GDAP1
Charcot-Marie-Tooth disease, recessive intermediate A	GDAP1
Charcot-Marie-Tooth disease, recessive intermediate B	KARS
Charcot-Marie-Tooth disease, type 2A2	MFN2
Charcot-Marie-Tooth disease type 2B1	LMNA
Charcot-Marie-Tooth disease type 2B2	MED25
Charcot-Marie-Tooth disease type 2K	GDAP1
Charcot-Marie-Tooth disease, type 4A	GDAP1
Charcot-Marie-Tooth disease, type 4B1	MTMR2
Charcot-Marie-Tooth disease, type 4B2	SBF2
Charcot-Marie-Tooth disease, type 4C	SH3TC2
Charcot-Marie-Tooth disease, type 4D	NDRG1
Charcot-Marie-Tooth disease, type 4G	HK1
Charcot-Marie-Tooth disease, type 4H	FGD4
Charcot-Marie-Tooth disease, type 4J	FIG4
Charcot-Marie-Tooth disease, type IE	PMP22
Charcot-Marie-Tooth disease, type IF	NEFL
Chédiak-Higashi syndrome	LYST
Childhood hypophosphatasia	ALPL
Choanal atresia and lymphedema	PTPN14
Cholecystitis	ABCB4
Cholestanol storage disease	CYP27A1
Cholesterol monooxygenase (side-chain cleaving) deficiency	STAR
Chondrodysplasia acromesomelic with genital anomalies	BMPR1B
Chondrodysplasia Blomstrand type	PTH1R
Chondrodysplasia with joint dislocations, GPAPP type	IMPAD1
Chondroectodermal dysplasia	EVC2
Chondroectodermal dysplasia	EVC
Chondrosarcoma	EXT1
Choreoacanthocytosis	VPS13A
Chronic granulomatous disease, autosomal recessive cytochrome b-positive, type 1	NCF1
Chronic granulomatous disease, autosomal recessive cytochrome b-positive, type 2	NCF2
Chronic granulomatous disease, autosomal recessive cytochrome b-positive, type 3	NCF4
Chudley-McCullough syndrome	GPSM2
Chylomicron retention disease	SAR1B
Ciliary dyskinesia, primary, 10	DNAAF2
Ciliary dyskinesia, primary, 11	RSPH4A
Ciliary dyskinesia, primary, 12	RSPH9
Ciliary dyskinesia, primary, 13	DNAAF1
Ciliary dyskinesia, primary, 14	CCDC39
Ciliary dyskinesia, primary, 15	CCDC40
Ciliary dyskinesia, primary, 16	DNAL1
Ciliary dyskinesia, primary, 2	DNAAF3
Ciliary dyskinesia, primary, 3	DNAH5
Ciliary dyskinesia, primary, 5	HYDIN
Ciliary dyskinesia, primary, 6	NME8
Ciliary dyskinesia, primary, 7	DNAH11
Ciliary dyskinesia, primary, 9	DNAI2
Citrullinemia type I	ASS1
Citrullinemia type II	SLC25A13
Clopidogrel response	CYP2C19
COACH syndrome	TMEM67
COACH syndrome	CC2D2A
COACH syndrome	RPGRIP1L
Cockayne syndrome type A	ERCC8
Cockayne syndrome, type B	ERCC6
Cocoon syndrome	CHUK
Codeine response	CYP2D6
Coenzyme Q10 deficiency	COQ2
Cohen syndrome	VPS13B
Cold-induced sweating syndrome 1	CRLF1
Cold-induced sweating syndrome 2	CLCF1
Combined cellular and humoral immune defects with granulomas	RAG2
Combined cellular and humoral immune defects with granulomas	RAG1
Combined d-2- and l-2-hydroxyglutaric aciduria	SLC25A1
Combined deficiency of factor V and factor VIII, 1	LMAN1
Combined deficiency of sialidase AND beta galactosidase	CTSA
Combined malonic and methylmalonic aciduria	ACSF3
Combined molybdoflavoprotein enzyme deficiency	MOCS1
Combined oxidative phosphorylation deficiency 1	GFM1
Combined oxidative phosphorylation deficiency 2	MRPS16
Combined oxidative phosphorylation deficiency 3	TSFM
Combined oxidative phosphorylation deficiency 4	TUFM
Combined oxidative phosphorylation deficiency 5	MRPS22
Combined oxidative phosphorylation deficiency 7	C12orf65
Combined oxidative phosphorylation deficiency 8	AARS2
Combined oxidative phosphorylation deficiency 9	MRPL3
Combined saposin deficiency	PSAP
Common variable immunodeficiency 1	ICOS
Common variable immunodeficiency 2	TNFRSF13C
Common variable immunodeficiency 2	ICOS
Common variable immunodeficiency 2	TNFRSF13B
Common variable immunodeficiency 2	CD19
Common variable immunodeficiency 3	CD19
Common variable immunodeficiency 4	TNFRSF13C
Common variable immunodeficiency 5	MS4A1
Common variable immunodeficiency 6	CD81
Complement component 2 deficiency	C2
Complement component 3 deficiency, autosomal recessive	C3
Complement component 4a deficiency	C4A
Complement component 6 deficiency	C6
Complement component 7 deficiency	C7
Complement component 8 deficiency type 1	C8A
Complement component 8 deficiency type 2	C8B
Complement factor d deficiency	CFD
Cone dystrophy 4	PDE6C
Cone-rod dystrophy 10	SEMA4A
Cone-rod dystrophy 13	RPGRIP1
Cone-rod dystrophy 15	CDHR1
Cone-rod dystrophy 16	C8orf37
Cone-rod dystrophy 9	ADAM9
Cone-rod dystrophy amelogenesis imperfecta	CNNM4
Congenital amegakaryocytic thrombocytopenia	MPL
Congenital Cataracts, Facial Dysmorphism, and Neuropathy	CTDP1
Congenital cataracts, hearing loss, and neurodegeneration	SLC33A1
Congenital defect of folate absorption	SLC46A1
Congenital disorder of glycosylation type 1B	MPI
Congenital disorder of glycosylation type 1C	ALG6
Congenital disorder of glycosylation type 1D	ALG3
Congenital disorder of glycosylation type 1E	DPM1
Congenital disorder of glycosylation type 1J	DPAGT1
Congenital disorder of glycosylation type 1K	ALG1
Congenital disorder of glycosylation type 1M	DOLK
Congenital disorder of glycosylation type 1N	RFT1
Congenital disorder of glycosylation type 1O	DPM3
Congenital disorder of glycosylation type 1P	ALG11
Congenital disorder of glycosylation type 1Q	SRD5A3
Congenital disorder of glycosylation type 2B	MOGS
Congenital disorder of glycosylation type 2C	SLC35C1
Congenital disorder of glycosylation type 2D	B4GALT1
Congenital disorder of glycosylation type 2F	SLC35A1
Congenital disorder of glycosylation type 2G	COG1
Congenital disorder of glycosylation type 2H	COG8
Congenital disorder of glycosylation type 2i	COG5
Congenital disorder of glycosylation type 2J	COG4
Congenital dyserythropoietic anemia, type I	CDAN1
Congenital dyserythropoietic anemia, type II	SEC23B
Congenital ectodermal dysplasia of face	TWIST2
Congenital erythropoietic porphyria	UROS
Congenital generalized lipodystrophy type 1	AGPAT2
Congenital generalized lipodystrophy type 2	BSCL2
Congenital glucose-galactose malabsorption	SLC5A1
Congenital hyperammonemia, type I	CPS1
Congenital hypomyelinating neuropathy	MPZ
Congenital hypomyelinating neuropathy	EGR2
Congenital lactase deficiency	LCT
Congenital microvillous atrophy	MYO5B
Congenital muscular dystrophy-dystroglycanopathy with brain and eye anomalies, type A2	POMT2
Congenital muscular dystrophy-dystroglycanopathy with brain and eye anomalies type A5	FKRP
Congenital muscular dystrophy-dystroglycanopathy with brain and eye anomalies, type A6	LARGE
Congenital muscular dystrophy-dystroglycanopathy with mental retardation, type B1	POMT1
Congenital muscular dystrophy-dystroglycanopathy with mental retardation, type B2	POMT2
Congenital muscular dystrophy-dystroglycanopathy with mental retardation, type B3	POMGNT1
Congenital muscular dystrophy-dystroglycanopathy with mental retardation, type B6	LARGE
Congenital muscular dystrophy-dystroglycanopathy (with or without mental retardation) type B5	FKRP
Congenital muscular dystrophy-dystroglycanopathy without mental retardation, type B4	FKTN
Congenital myasthenic syndrome, acetazolamide-responsive	SCN4A
Congenital myotonia, autosomal recessive form	CLCN1
Congenital order of glycosylation type 1r	DDOST
Congenital secretory diarrhea, chloride type	SLC26A3
Congenital secretory diarrhea, sodium type	SPINT2
Congenital sensory neuropathy with selective loss of small myelinated fibers	NGF
Congenital stationary night blindness, type 1B	GRM6
Congenital stationary night blindness, type 1D	SLC24A1
Congenital stationary night blindness, type 1E	GPR179
Congenital stationary night blindness, type 2B	CABP4
Conotruncal heart malformations	NKX2-6
Conotruncal heart malformations	CFC1
Conotruncal heart malformations	GDF1
Corneal dystrophy and perceptive deafness	SLC4A11
Corneal endothelial dystrophy type 2	SLC4A11
Corneal fragility keratoglobus, blue sclerae AND joint hypermobility	ZNF469
Cornea plana 2	KERA
Cortical malformations, occipital	LAMC3
Corticosteroid-binding globulin deficiency	SERPINA6
Cousin syndrome	TBX15
Cranioectodermal dysplasia 1	IFT122
Cranioectodermal dysplasia 2	WDR35
Cranioectodermal dysplasia 3	IFT43
Cranioectodermal dysplasia 4	WDR19
Craniolenticulosutural dysplasia	SEC23A
Craniometaphyseal dysplasia, autosomal recessive type	GJA1
Craniosynostosis and dental anomalies	IL11RA
Crigler-Najjar syndrome, type II	UGT1A1
Cryptophthalmos syndrome	FREM2
Cryptophthalmos syndrome	FRAS1
Cryptophthalmos syndrome	GRIP1
C syndrome	CD96
Cutis laxa-corneal clouding-oligophrenia syndrome	ALDH18A1
Cutis laxa with osteodystrophy	ATP6V0A2
Cutis laxa with severe pulmonary, gastrointestinal, and urinary abnormalities	LTBP4
CYP2C19-related poor drug metabolism	CYP2C19
Cystathioninuria	CTH
Cystic fibrosis	TGFB1
Cystic fibrosis	CFTR
Cystinosis	CTNS
Cystinosis, ocular nonnephropathic	CTNS
Cystinuria	SLC7A9
Cystinuria	SLC3A1
Cytochrome-c oxidase deficiency	PET100
Cytochrome-c oxidase deficiency	COA5
Cytochrome-c oxidase deficiency	COX20
Cytochrome-c oxidase deficiency	COX14
Cytochrome-c oxidase deficiency	TACO1
Cytochrome-c oxidase deficiency	FASTKD2
Cytochrome-c oxidase deficiency	COX10
Cytochrome-c oxidase deficiency	COX6B1
D-2-alpha hydroxyglutaric aciduria	D2HGDH
Dandy-Walker cyst with Renal-Hepatic-Pancreatic dysplasia	NPHP3
Dandy-Walker like malformation with atrioventricular septal defect	KIAA0196
Deafness, autosomal recessive 12	CDH23
Deafness, autosomal recessive 12	ATP2B2
Deafness, autosomal recessive 15	GIPC3
Deafness, autosomal recessive 18	USH1C
Deafness, autosomal recessive 1A	GJB6
Deafness, autosomal recessive 1A	GJB3
Deafness, autosomal recessive 1A	GJB2
Deafness, autosomal recessive 1b	GJB6
Deafness, autosomal recessive 2	MYO7A
Deafness, autosomal recessive 21	TECTA
Deafness, autosomal recessive 22	OTOA
Deafness, autosomal recessive 23	PCDH15
Deafness, autosomal recessive 24	RDX
Deafness, autosomal recessive 25	GRXCR1
Deafness, autosomal recessive 28	TRIOBP
Deafness, autosomal recessive 29	CLDN14
Deafness, autosomal recessive 3	MYO15A
Deafness, autosomal recessive 30	MYO3A
Deafness, autosomal recessive 31	DFNB31
Deafness, autosomal recessive 35	ESRRB
Deafness, autosomal recessive 36, with or without vestibular involvement	ESPN
Deafness, autosomal recessive 37	MYO6
Deafness, autosomal recessive 39	HGF
Deafness, autosomal recessive 42	ILDR1
Deafness, autosomal recessive 44	ADCY1
Deafness, autosomal recessive 48	CIB2
Deafness, autosomal recessive 49	MARVELD2
Deafness, autosomal recessive 53	COL11A2
Deafness, autosomal recessive 59	DFNB59
Deafness, autosomal recessive 6	TMIE
Deafness, autosomal recessive 61	SLC26A5
Deafness, autosomal recessive 63	LRTOMT
Deafness, autosomal recessive 67	LHFPL5
Deafness, autosomal recessive 7	TMC1
deafness, autosomal recessive 74	MSRB3
Deafness, autosomal recessive 77	LOXHD1
Deafness, autosomal recessive 81	CLPP
Deafness, autosomal recessive 84	PTPRQ
Deafness, autosomal recessive 89	KARS
Deafness, autosomal recessive 9	OTOF
Deafness, autosomal recessive 91	SERPINB6
Deafness, cochlear, with myopia and intellectual impairment	SLITRK6
Deafness, digenic, GJB2/GJB3	GJB3
Deafness, digenic, GJB2/GJB3	GJB2
Deafness, sensorineural, and male infertility	STRC
Deafness, sensorineural, and male infertility	CATSPER2
Deafness with labyrinthine aplasia microtia and microdontia (LAMM)	FGF3
Deficiency of 2-methylbutyryl-CoA dehydrogenase	ACADSB
Deficiency of 3-hydroxyacyl-CoA dehydrogenase	HADH
Deficiency of acetyl-CoA acetyltransferase	ACAT1
Deficiency of alpha-mannosidase	MAN2B1
Deficiency of AMP pyrophorylase	APRT
Deficiency of aromatic-L-amino-acid decarboxylase	DDC
Deficiency of beta-ureidopropionase	UPB1
Deficiency of bisphosphoglycerate mutase	BPGM
Deficiency of butyryl-CoA dehydrogenase	ACADS
Deficiency of cytochrome-b5 reductase	CYB5R3
Deficiency of ferroxidase	CP
Deficiency of galactokinase	GALK1
Deficiency of glycerate kinase	GLYCTK
Deficiency of guanidinoacetate methyltransferase	GAMT
Deficiency of hyaluronoglucosaminidase	HYAL1
Deficiency of hydroxymethylglutaryl-CoA lyase	HMGCL
Deficiency of iodide peroxidase	TPO
Deficiency of isobutyryl-CoA dehydrogenase	ACAD8
Deficiency of malonyl-CoA decarboxylase	MLYCD
Deficiency of phosphoserine phosphatase	PSPH
Deficiency of pyrroline-5-carboxylate reductase	ALDH4A1
Deficiency of (R)-20-hydroxysteroid dehydrogenase	H6PD
Deficiency of ribose-5-phosphate isomerase	RPIA
Deficiency of steroid 11-beta-monooxygenase	CYP11B1
Deficiency of steroid 17-alpha-monooxygenase	CYP17A1
Deficiency of transaldolase	TALDO1
Deficiency of UDPglucose-hexose-1-phosphate uridylyltransferase	GALT
Deficiency of xanthine oxidase	XDH
Dejerine-Sottas disease	PRX
Dejerine-Sottas disease	PMP22
Dejerine-Sottas disease	MPZ
Dejerine-Sottas disease	EGR2
Dentin dysplasia, type I	SMOC2
Dermatosparaxis	ADAMTS2
De Sanctis-Cacchione syndrome	ERCC6
Desbuquois syndrome	CANT1
Desmosterolosis	DHCR24
Diabetes mellitus AND insipidus with optic atrophy AND deafness	WFS1
Diabetes mellitus, neonatal, with congenital hypothyroidism	GLIS3
Diaphanospondylodysostosis	BMPER
Diarrhea 4, malabsorptive, congenital	NEUROG3
Diarrhea 5, with tufting enteropathy, congenital	EPCAM
Diastrophic dysplasia	SLC26A2
Dihydropteridine reductase deficiency	QDPR
Dihydropyrimidinase deficiency	DPYS
Dihydropyrimidine dehydrogenase deficiency	DPYD
Dilated cardiomyopathy 1GG	SDHA
Dilated cardiomyopathy 1X	FKTN
Dilated cardiomyopathy 2A	TNNI3
Dimethylglycine dehydrogenase deficiency	DMGDH
Disorder due cytochrome p450 CYP2D6 variant	CYP2D6
Disordered steroidogenesis due to cytochrome p450 oxidoreductase deficiency	POR
Disseminated atypical mycobacterial infection	STAT1
Disseminated atypical mycobacterial infection	IL12RB1
Disseminated atypical mycobacterial infection	IL12B
Disseminated atypical mycobacterial infection	IFNGR2
Disseminated atypical mycobacterial infection	IFNGR1
Distal spinal muscular atrophy, autosomal recessive 4	PLEKHG5
Donnai Barrow syndrome	LRP2
Dopamine beta hydroxylase deficiency	DBH
Dubin-Johnson syndrome	ABCC2
Dyggve-Melchior-Clausen syndrome	DYM
Dysequilibrium syndrome	VLDLR
Dysgnathia complex	PRRX1
Dyskeratosis congenita, autosomal dominant, 2	TERT
Dyskeratosis congenita autosomal recessive	NOP10
Dyskeratosis congenita, autosomal recessive 2	NHP2
Dyskeratosis congenita, autosomal recessive, 3	WRAP53
Dystonia 16	PRKRA
Dystonia 5, Dopa-responsive type	GCH1
Early infantile epileptic encephalopathy 10	PNKP
Early infantile epileptic encephalopathy 12	PLCB1
Early myoclonic encephalopathy	SLC25A22
Ectodermal dysplasia, 'pure' hair-nail type	KRT85
Ectopia lentis et pupillae	ADAMTSL4
Ectopia lentis, isolated autosomal recessive	ADAMTSL4
Ectopia lentis, spontaneous filtering blebs, and craniofacial dysmorphism	ASPH
EEM syndrome	CDH3
Ehlers-Danlos-like syndrome due to tenascin-X deficiency	TNXB
Ehlers-Danlos syndrome, autosomal recessive, cardiac valvular form	COL1A2
Ehlers-Danlos syndrome, hydroxylysine-deficient	PLOD1
Ehlers-Danlos syndrome, musculocontractural type	CHST14
Ehlers-Danlos syndrome progeroid type	B4GALT7
Ehlers-danlos syndrome with progressive kyphoscoliosis, myopathy, and hearing loss	FKBP14
Eichsfeld type congenital muscular dystrophy	SEPN1
Eiken skeletal dysplasia	PTH1R
Enamel-renal syndrome	FAM20A
Encephalopathy, acute, infection-induced, 4, susceptibility to	CPT2
Endocrine-cerebroosteodysplasia	ICK
Endplate acetylcholinesterase deficiency	COLQ
Enhanced s-cone syndrome	NR2E3
Enlarged vestibular aqueduct syndrome	SLC26A4
Enlarged vestibular aqueduct syndrome	KCNJ10
Enlarged vestibular aqueduct syndrome	FOXI1
Enterokinase deficiency	TMPRSS15
Epidermolysa bullosa simplex and limb girdle muscular dystrophy	PLEC
Epidermolysis bullosa, lethal acantholytic	DSP
Epidermolysis bullosa pruriginosa	COL7A1
Epidermolysis bullosa simplex, autosomal recessive	KRT14
Epidermolysis bullosa simplex with pyloric atresia	PLEC
Epidermolysis bullosa with pyloric atresia	PLEC
Epidermolysis bullosa with pyloric atresia	ITGB4
Epidermolysis bullosa with pyloric atresia	ITGA6
Epilepsy, progressive myoclonic 3	KCTD7
Epilepsy, progressive myoclonic 4, with or without renal failure	SCARB2
Epilepsy, progressive myoclonic 6	GOSR2
Erythrocytosis, familial, 2	VHL
Erythrokeratodermia variabilis	GJB4
Erythrokeratodermia variabilis	GJB3
Erythrokeratodermia variabilis 3	AP1S1
Erythropoietic protoporphyria	FECH
Essential pentosuria	DCXR
Estrogen resistance	ESR1
Ethylmalonic encephalopathy	ETHE1
Exfoliative ichthyosis, autosomal recessive, ichthyosis bullosa of siemens-like	CSTA
Exocrine pancreatic insufficiency, dyserythropoietic anemia, and calvarial hyperostosis	COX4I2
Exudative vitreoretinopathy 4	LRP5
Factor H deficiency	CFH
Factor v and factor viii, combined deficiency of, 2	MCFD2
Factor V deficiency	F5
Factor VII deficiency	F7
Factor X deficiency	F10
Factor XII deficiency disease	F12
Factor xiii, a subunit, deficiency of	F13A1
Factor xiii, b subunit, deficiency of	F13B
Familial aplasia of the vermis	CEP41
Familial aplasia of the vermis	TCTN2
Familial aplasia of the vermis	TTC21B
Familial aplasia of the vermis	TMEM231
Familial aplasia of the vermis	C5orf42
Familial aplasia of the vermis	TMEM237
Familial aplasia of the vermis	INPP5E
Familial aplasia of the vermis	TMEM138
Familial aplasia of the vermis	TCTN3
Familial aplasia of the vermis	RPGRIP1L
Familial dysautonomia	IKBKAP
Familial hypertrophic cardiomyopathy 8	MYL3
Familial hypokalemia-hypomagnesemia	SLC12A3
Familial infantile myasthenia	CHAT
Familial Mediterranean fever	MEFV
Familial pulmonary capillary hemangiomatosis	EIF2AK4
Familial renal glucosuria	SLC5A2
Familial renal hypouricemia	SLC22A12
Fanconi anemia, complementation group C	FANCC
Fanconi anemia, complementation group D1	BRCA2
Fanconi anemia, complementation group D2	FANCD2
Fanconi anemia, complementation group I	FANCI
Fanconi anemia, complementation group N	PALB2
Fanconi anemia, complementation group O	RAD51C
Fanconi-Bickel syndrome	SLC2A2
Fanconi renotubular syndrome 2	SLC34A1
Farber's lipogranulomatosis	ASAH1
Febrile seizures, familial, 11	CPA6
Fibrochondrogenesis	COL11A1
Fibrochondrogenesis 2	COL11A2
Fibrosis of extraocular muscles, congenital, 2	PHOX2A
Fibular hypoplasia and complex brachydactyly	GDF5
Finnish congenital nephrotic syndrome	NPHS1
Fish-eye disease	LCAT
Fleck retina, familial benign	PLA2G5
Focal segmental glomerulosclerosis 6	MYO1E
Follicle-stimulating hormone deficiency, isolated	FSHB
Foveal hypoplasia and anterior segment dysgenesis	SLC38A8
Friedreich ataxia 1	FXN
Frontonasal dysplasia 3	ALX1
Fructose-biphosphatase deficiency	FBP1
Fructosuria, essential	KHK
Fucosidosis	FUCA1
Fuhrmann syndrome	WNT7A
Fukuyama congenital muscular dystrophy	FKTN
Fumarase deficiency	FH
Galactosylceramide beta-galactosidase deficiency	GALC
Gamma-aminobutyric acid transaminase deficiency	ABAT
Gamma-glutamylcysteine synthetase deficiency, hemolytic anemia due to	GCLC
Ganglioside sialidase deficiency	MCOLN1
Gangliosidosis GM1 type 3	GLB1
Gaucher disease, atypical, due to saposin C deficiency	PSAP
Gaucher disease, perinatal lethal	GBA
Gaucher disease type 3C	GBA
Gaucher's disease, type 1	GBA
Gaze palsy, familial horizontal, with progressive scoliosis	ROBO3
Geleophysic dysplasia	ADAMTSL2
Genitopatellar syndrome	KAT6B
Geroderma osteodysplastica	GORAB
Ghosal syndrome	TBXAS1
Giant axonal neuropathy	GAN
Gilbert's syndrome	UGT1A1
Glanzmann's thrombasthenia	ITGB3
Glanzmann's thrombasthenia	ITGA2B
Glaucoma 3, primary congenital, d	LTBP2
Glaucoma 3, primary infantile, b	LTBP2
Glaucoma 3, primary infantile, b	CYP1B1
Glaucoma, congenital	CYP1B1
Glucocorticoid deficiency 2	MRAP
Glucocorticoid deficiency with achalasia	AAAS
Glucose-6-phosphate transport defect	SLC37A4
Glucose transporter type 1 deficiency syndrome	SLC2A1
Glutamate formiminotransferase deficiency	FTCD
Glutamine deficiency, congenital	GLUL
Glutaric aciduria, type 1	GCDH
Glutaric aciduria, type 2	ETFDH
Glutaric aciduria, type 2	ETFB
Glutaric aciduria, type 2	ETFA
Glutaryl-CoA oxidase deficiency	SUGCT
Glutathione synthetase deficiency of erythrocytes, hemolytic anemia due to	GSS
Gluthathione synthetase deficiency	GSS
Glycerol release during exercise, defective	AQP7
glycine amidinotransferase deficiency	GATM
Glycine N-methyltransferase deficiency	GNMT
Glycogen storage disease 0, muscle	GYS1
Glycogen storage disease IXb	PHKB
Glycogen storage disease IXc	PHKG2
Glycogen storage disease of heart, lethal congenital	PRKAG2
Glycogen storage disease type 13	ENO3
Glycogen storage disease, type II	GAA
Glycogen storage disease type III	AGL
Glycogen storage disease, type IV	GBE1
Glycogen storage disease, type V	PYGM
Glycogen storage disease, type VI	PYGL
Glycogen storage disease, type VII	PFKM
Glycogen storage disease type X	PGAM2
Glycogen storage disease XI	LDHA
Glycogen storage disease XV	GYG1
Glycosylphosphatidylinositol deficiency	PIGM
Goldberg-Shprintzen megacolon syndrome	KIAA1279
Gonadal dysgenesis with auditory dysfunction, autosomal recessive inheritance	HSD17B4
Granulomatous disease, chronic, autosomal recessive, cytochrome b-negative	CYBA
Gray platelet syndrome	NBEAL2
Grebe syndrome	GDF5
Greenberg dysplasia	LBR
Griscelli syndrome type 1	MYO5A
Griscelli syndrome type 2	RAB27A
Griscelli syndrome type 3	MLPH
Growth retardation, developmental delay, coarse facies, and early death	FTO
GTP cyclohydrolase I deficiency	GCH1
Haim-Munk syndrome	CTSC
Hb SS disease	HBB
Heme oxygenase 1 deficiency	HMOX1
Hemochromatosis type 2A	HFE2
Hemochromatosis type 2B	HAMP
Hemochromatosis type 3	TFR2
Hemolytic anemia due to hexokinase deficiency	HK1
Hemolytic anemia, nonspherocytic, due to glucose phosphate isomerase deficiency	GPI
Hemophagocytic lymphohistiocytosis, familial, 2	PRF1
Hemophagocytic lymphohistiocytosis, familial, 3	UNC13D
Hemophagocytic lymphohistiocytosis, familial, 4	STX11
Hemophagocytic lymphohistiocytosis, familial, 5	STXBP2
Hemorrhagic destruction of the brain, subependymal calcification, and cataracts	JAM3
Hennekam lymphangiectasia-lymphedema syndrome	CCBE1
Hepatic methionine adenosyltransferase deficiency	MAT1A
Hepatic venoocclusive disease with immunodeficiency	SP110
Hereditary acrodermatitis enteropathica	SLC39A4
Hereditary factor I deficiency disease	FGB
Hereditary factor I deficiency disease	FGA
Hereditary factor XI deficiency disease	F11
Hereditary fructosuria	ALDOB
Hereditary hemochromatosis	HFE
Hereditary hemochromatosis	BMP2
Hereditary insensitivity to pain with anhidrosis	NTRK1
Hereditary motor and sensory neuropathy with optic atrophy	MFN2
Hereditary pyropoikilocytosis	SPTA1
Hereditary sensory and autonomic neuropathy type IIA	WNK1
Hereditary sensory and autonomic neuropathy type IIB	FAM134B
Hermansky-Pudlak syndrome 1	HPS1
Hermansky Pudlak syndrome 2	AP3B1
Hermansky-Pudlak syndrome 4	HPS4
Hermansky-Pudlak syndrome 7	DTNBP1
Hermansky-Pudlak syndrome 9	BLOC1S6
Herpes simplex encephalitis 1	UNC93B1
Heterotopia, periventricular, autosomal recessive	ARFGEF2
High molecular weight kininogen deficiency	KNG1
Histiocytic medullary reticulosis	DCLRE1C
Histiocytic medullary reticulosis	RAG2
Histiocytic medullary reticulosis	RAG1
Histiocytosis with joint contractures and sensorineural deafness	SLC29A3
HNSHA due to aldolase A deficiency	ALDOA
Hodgkin lymphoma	KLHDC8B
Holocarboxylase synthetase deficiency	HLCS
Homocysteinemia due to MTHFR deficiency	MTHFR
Homocystinuria due to CBS deficiency	CBS
Homocystinuria-Megaloblastic anemia due to defect in cobalamin metabolism, cblE complementation type	MTRR
Hurler syndrome	IDUA
Hyaline fibromatosis syndrome	ANTXR2
Hydatidiform mole	NLRP7
Hydatidiform mole, recurrent, 2	KHDC3L
Hydrocephalus	CCDC88C
Hydrolethalus syndrome 1	HYLS1
Hyperammonemia, type III	NAGS
Hyperbiliverdinemia	BLVRA
Hyperchlorhidrosis, isolated	CA12
Hypercholanemia, familial	TJP2
Hypercholanemia, familial	EPHX1
Hypercholanemia, familial	BAAT
Hypercholesterolemia, autosomal recessive	LDLRAP1
Hyperekplexia hereditary	GPHN
Hyperekplexia hereditary	GLRA1
Hyperimmunoglobulin D with periodic fever	MVK
Hyperimmunoglobulin E recurrent infection syndrome, autosomal recessive	DOCK8
Hyperinsulinemic hypoglycemia, familial, 4	HADH
Hyperlipoproteinemia, type I	LPL
Hyperlysinemia	AASS
Hypermanganesemia with dystonia, polycythemia and cirrhosis	SLC30A10
Hypermethioninemia due to adenosine kinase deficiency	ADK
Hypermethioninemia with s-adenosylhomocysteine hydrolase deficiency	AHCY
Hyperornithinemia-hyperammonemia-homocitrullinuria syndrome	SLC25A15
Hyperphenylalaninemia, bh4-deficient, d	PCBD1
Hyperphosphatasemia tarda	SOST
Hyperphosphatasemia with bone disease	TNFRSF11B
Hyperphosphatasia with mental retardation syndrome 1	PIGV
Hyperphosphatasia with mental retardation syndrome 3	PGAP2
Hypertelorism, severe, with midface prominence, myopia, mental retardation, and bone fragility	IRX5
Hypertriglyceridemia, transient infantile	GPD1
Hyperuricemia, pulmonary hypertension, renal failure, and alkalosis	SARS2
Hypobetalipoproteinemia, familial, 2	ANGPTL3
Hypochromic microcytic anemia with iron overload	SLC11A2
Hypoglycemia with deficiency of glycogen synthetase in the liver	GYS2
Hypogonadism, diabetes mellitus, alopecia, mental retardation and electrocardiographic abnormalities	DCAF17
Hypomagnesemia 1, intestinal	TRPM6
Hypomagnesemia 5, renal, with ocular involvement	CLDN19
Hypomyelinating leukodystrophy 7	POLR3B
Hypomyelinating leukodystrophy 7	POLR3A
Hypomyelination and Congenital Cataract	FAM126A
Hypomyelination, global cerebral	SLC25A12
Hypoparathyroidism retardation dysmorphism syndrome	TBCE
Hypophosphatemic rickets, autosomal recessive, 2	ENPP1
Hypoprebetalipoproteinemia, acanthocytosis, retinitis pigmentosa, and pallidal degeneration	PANK2
Hypoproteinemia, hypercatabolic	B2M
Hypotrichosis 6	DSG4
Hypotrichosis and recurrent skin vesicles	DSC3
Hypotrichosis-lymphedema-telangiectasia syndrome	SOX18
I cell disease	GNPTAB
Ichthyosis, follicular atrophoderma, hypotrichosis, and hypohidrosis	ST14
Ichthyosis, leukocyte vacuoles, alopecia, and sclerosing cholangitis	CLDN1
Ichthyosis, spastic quadriplegia, and mental retardation	ELOVL4
Idiopathic hypercalcemia of infancy	CYP24A1
Iminoglycinuria	SLC6A19
Iminoglycinuria	SLC36A2
Iminoglycinuria	SLC6A20
Immune dysfunction with T-cell inactivation due to calcium entry defect 1	ORAI1
Immune dysfunction with T-cell inactivation due to calcium entry defect 2	STIM1
Immunodeficiency-centromeric instability-facial anomalies syndrome 2	ZBTB24
Immunodeficiency due to defect in CD3-gamma	CD3G
Immunodeficiency due to defect in cd3-zeta	CD247
Immunodeficiency due to defect in mapbp-interacting protein	LAMTOR2
Immunodeficiency due to ficolin 3 deficiency	FCN3
Immunodeficiency with hyper IgM type 2	AICDA
Immunodeficiency with hyper IgM type 3	CD40
Immunodeficiency with hyper IgM type 5	UNG
Inclusion body myopathy 2	GNE
Indifference to pain, congenital, autosomal recessive	SCN9A
Infantile cerebellar-retinal degeneration	ACO2
Infantile GM1 gangliosidosis	GLB1
Infantile hypophosphatasia	ALPL
Infantile nephronophthisis	INVS
Infantile neuroaxonal dystrophy	PLA2G6
Infantile-onset ascending hereditary spastic paralysis	ALS2
Infantile Parkinsonism-dystonia	SLC6A3
Infantile Refsum's disease	PEX12
Infections, recurrent, with encephalopathy, hepatic dysfunction, and cardiovascular malformations	FADD
Infertility associated with multi-tailed spermatozoa and excessive DNA	AURKC
Inflammatory bowel disease 25, autosomal recessive	IL10RB
Inflammatory bowel disease 28, autosomal recessive	IL10RA
Inflammatory skin and bowel disease, neonatal	ADAM17
Insulin-like growth factor 1 resistance to	IGF1R
Insulin-like growth factor I deficiency	IGF1
Interleukin 2 receptor, alpha, deficiency of	IL2RA
Intrinsic factor deficiency	GIF
Invasive pneumococcal disease, recurrent isolated, 1	IRAK4
Iodotyrosine deiodination defect	IYD
Iodotyrosyl coupling defect	TG
Irido-corneo-trabecular dysgenesis	PAX6
Irido-corneo-trabecular dysgenesis	CYP1B1
Islet cell hyperplasia	KCNJ11
Isolated growth hormone deficiency type 1B	GHRHR
Isolated growth hormone deficiency type 1B	GH1
Isolated lutropin deficiency	GNRHR
Isovaleryl-CoA dehydrogenase deficiency	IVD
Jankovic Rivera syndrome	ASAH1
Jarcho-Levin syndrome	MESP2
Jarcho-Levin syndrome	DLL3
Jervell and Lange-Nielsen syndrome	KCNQ1
Jervell and Lange-Nielsen syndrome 2	KCNE1
Johanson-Blizzard syndrome	UBR1
Joubert syndrome 13	TCTN1
Joubert syndrome 14	TMEM237
Joubert syndrome 15	CEP41
Joubert syndrome 16	TMEM138
Joubert syndrome 2	TMEM216
Joubert syndrome 3	AHI1
Joubert syndrome 4	NPHP1
Joubert syndrome 5	CEP290
Joubert syndrome 6	TMEM67
Joubert syndrome 7	RPGRIP1L
Joubert syndrome 8	ARL13B
Joubert syndrome 9	CC2D2A
Junctional epidermolysis bullosa gravis of Herlitz	LAMC2
Junctional epidermolysis bullosa gravis of Herlitz	LAMB3
Junctional epidermolysis bullosa gravis of Herlitz	LAMA3
Juvenile GM&gt;1&lt; gangliosidosis	GLB1
Juvenile macular degeneration and hypotrichosis	CDH3
Juvenile nephropathic cystinosis	CTNS
Juvenile neuronal ceroid lipofuscinosis	CLN3
Juvenile primary lateral sclerosis	ALS2
Kahrizi syndrome	SRD5A3
Kallmann syndrome 3	PROKR2
Kanzaki disease	NAGA
Kartagener syndrome	DNAI1
Kenny-Caffey syndrome type 1	TBCE
Keratosis linearis with ichthyosis congenita and sclerosing keratoderma	POMP
Keutel syndrome	MGP
Kindler's syndrome	FERMT1
Klein-Waardenberg's syndrome	PAX3
Klippel-Feil syndrome 2, autosomal recessive	MEOX1
Knobloch syndrome 1	COL18A1
Kohlschutter's syndrome	ROGDI
Kowarski syndrome	GH1
Krabbe disease atypical due to Saposin A deficiency	PSAP
Kugelberg-Welander disease	SMN2
Kugelberg-Welander disease	SMN1
L-2-hydroxyglutaric aciduria	L2HGDH
Lafora disease	NHLRC1
Lafora disease	EPM2A
Laron-type isolated somatotropin defect	GHR
Laryngoonychocutaneous syndrome	LAMA3
Lathosterolosis	SC5D
Lattice corneal dystrophy Type III	TACSTD2
Leber congenital amaurosis 10	CEP290
Leber congenital amaurosis 13	RDH12
Leber congenital amaurosis 14	LRAT
Leber congenital amaurosis 15	TULP1
Leber congenital amaurosis 16	KCNJ13
Leber congenital amaurosis 2	RPE65
Leber congenital amaurosis 3	SPATA7
Leber congenital amaurosis 4	AIPL1
Leber congenital amaurosis 5	LCA5
Leber congenital amaurosis 6	RPGRIP1
Leber congenital amaurosis 7	CRX
Leber congenital amaurosis 8	CRB1
Leber congenital amaurosis 9	NMNAT1
Leigh's disease	NDUFS7
Leigh's disease	NDUFAF6
Leigh's disease	NDUFAF2
Leigh's disease	NDUFA12
Leigh's disease	FOXRED1
Leigh's disease	SURF1
Leigh's disease	SDHA
Leigh's disease	NDUFS8
Leigh's disease	NDUFS4
Leigh's disease	NDUFS3
Leigh's disease	NDUFA10
Leigh's disease	NDUFA9
Leigh's disease	NDUFA2
Leigh's disease	COX15
Leigh's disease	COX10
Leigh's disease	BCS1L
Leigh syndrome, French Canadian type	LRPPRC
Leiner disease	C5
Leprechaunism syndrome	INSR
Lethal arthrogryposis with anterior horn cell disease	GLE1
Lethal congenital contractural syndrome 3	PIP5K1C
Lethal congenital contracture syndrome 1	GLE1
Lethal congenital contracture syndrome 2	ERBB3
Lethal Kniest-like syndrome	HSPG2
Lethal multiple pterygium syndrome	CHRNG
Lethal multiple pterygium syndrome	CHRND
Lethal multiple pterygium syndrome	CHRNA1
Lethal tight skin contracture syndrome	ZMPSTE24
Lethal tight skin contracture syndrome	LMNA
Leucine-induced hypoglycemia	ABCC8
Leukocyte adhesion deficiency type 1	ITGB2
LEUKOCYTE ADHESION DEFICIENCY, TYPE III	FERMT3
Leukodystrophy, hypomyelinating, 2	GJC2
Leukodystrophy, hypomyelinating 3	AIMP1
Leukodystrophy, hypomyelinating, 4	HSPD1
Leukoencephalopathy, cystic, without megalencephaly	RNASET2
Leukoencephalopathy with Brainstem and Spinal Cord Involvement and Lactate Elevation	DARS2
Leukoencephalopathy with vanishing white matter	EIF2B5
Leukoencephalopathy with vanishing white matter	EIF2B2
Leukoencephalopathy with vanishing white matter	EIF2B3
Leukoencephalopathy with vanishing white matter	EIF2B4
Leukoencephalopathy with vanishing white matter	EIF2B1
Leukonychia totalis	PLCD1
Leukotriene c4 synthase deficiency	LTC4S
Leydig cell agenesis	LHCGR
Limb-girdle muscular dystrophy-dystroglycanopathy, type C1	POMT1
Limb-girdle muscular dystrophy-dystroglycanopathy, type C2	POMT2
Limb-girdle muscular dystrophy-dystroglycanopathy, type C3	POMGNT1
Limb-girdle muscular dystrophy-dystroglycanopathy, type C4	FKTN
Limb-girdle muscular dystrophy-dystroglycanopathy, type C5	FKRP
Limb-girdle muscular dystrophy-dystroglycanopathy, type C9	DAG1
Limb-girdle muscular dystrophy, type 1C	CAV3
Limb-girdle muscular dystrophy, type 2A	CAPN3
Limb-girdle muscular dystrophy, type 2B	DYSF
Limb-girdle muscular dystrophy, type 2D	SGCA
Limb-girdle muscular dystrophy, type 2E	SGCB
Limb-girdle muscular dystrophy, type 2F	SGCD
Limb-girdle muscular dystrophy, type 2G	TCAP
Limb-girdle muscular dystrophy, type 2L	ANO5
Limb-girdle muscular dystrophy, type 2Q	PLEC
Lipase deficiency combined	LMF1
Lipid proteinosis	ECM1
Lipodystrophy, congenital generalized, type 3	CAV1
Lipodystrophy, congenital generalized, type 4	PTRF
Lissencephaly 2	RELN
Lissencephaly 4	NDE1
Liver failure acute infantile	TRMU
Lucey-Driscoll syndrome	UGT1A1
LuLu phenotype	BCAM
Lung cancer	PPP2R1B
Lung cancer	PARK2
Lung cancer	SLC22A18
Lung cancer	KRAS
Lung cancer	IRF1
Lung cancer	ERCC6
Lung cancer	EGFR
Lung cancer	CYP2A6
Lung cancer	MAP3K8
Lung cancer	CASP8
Lung cancer	FASLG
Lymphoproliferative syndrome, ebv-associated, autosomal, 1	ITK
Lysinuric protein intolerance	SLC7A7
Lysosomal acid lipase deficiency	LIPA
Macrocephaly, alopecia, cutis laxa, and scoliosis	RIN2
Macular corneal dystrophy Type I	CHST6
Malouf syndrome	LMNA
Mandibuloacral dysostosis	LMNA
Mandibuloacral dysplasia with type B lipodystrophy	ZMPSTE24
Mandibulofacial dysostosis, Treacher Collins type, autosomal recessive	POLR1C
Maple syrup urine disease	DBT
Maple syrup urine disease	BCKDHB
Maple syrup urine disease	BCKDHA
Maple syrup urine disease type 1B	BCKDHB
Marden Walker like syndrome	SCARF2
Marinesco-Sjögren syndrome	SIL1
Marles Greenberg Persaud syndrome	FREM1
Martsolf syndrome	RAB3GAP2
Mast syndrome	SPG21
McKusick Kaufman syndrome	MKKS
Meckel syndrome, type 10	B9D2
Meckel syndrome type 2	TMEM216
Meckel syndrome type 3	TMEM67
Meckel syndrome type 4	CEP290
Meckel syndrome type 5	RPGRIP1L
Meconium ileus	GUCY2C
Medium-chain acyl-coenzyme A dehydrogenase deficiency	ACADM
Megalencephalic leukoencephalopathy with subcortical cysts 1	HEPACAM
Megalencephalic leukoencephalopathy with subcortical cysts 1	MLC1
Megalencephalic leukoencephalopathy with subcortical cysts 2a	HEPACAM
Megaloblastic anemia due to dihydrofolate reductase deficiency	DHFR
Megaloblastic anemia due to inborn errors of metabolism	AMN
Megaloblastic anemia due to inborn errors of metabolism	CUBN
Megaloblastic anemia, thiamine-responsive, with diabetes mellitus and sensorineural deafness	SLC19A2
Meier-Gorlin syndrome	ORC1
Meier-Gorlin syndrome 2	ORC4
Meier-Gorlin syndrome 3	ORC6
Meier-Gorlin syndrome 4	CDT1
Meier-Gorlin syndrome 5	CDC6
Mental retardation, anterior maxillary protrusion, and strabismus	SOBP
Mental retardation, autosomal recessive 1	PRSS12
Mental retardation, autosomal recessive 13	TRAPPC9
Mental retardation, autosomal recessive 14	TECR
Mental retardation, autosomal recessive 15	MAN1B1
Mental retardation, autosomal recessive 18	MED23
Mental retardation, autosomal recessive 2	CRBN
Mental retardation, autosomal recessive 27	LINS
Mental retardation, autosomal recessive 3	CC2D1A
Mental retardation, autosomal recessive 34	CRADD
Mental retardation, autosomal recessive 5	NSUN2
Mental retardation, autosomal recessive 6	GRIK2
Mental retardation, autosomal recessive 7	TUSC3
Merosin deficient congenital muscular dystrophy	LAMA2
Metachromatic leukodystrophy	ARSA
Metaphyseal anadysplasia 2	MMP9
Metaphyseal chondrodysplasia, McKusick type	RMRP
Metaphyseal dysplasia without hypotrichosis	RMRP
Methemoglobinemia type 4	CYB5A
METHYLCOBALAMIN DEFICIENCY, cblG TYPE	MTR
Methylmalonic acidemia with homocystinuria	MMACHC
Methylmalonic acidemia with homocystinuria cblD	MMADHC
METHYLMALONIC ACIDURIA AND HOMOCYSTINURIA, cblF TYPE	LMBRD1
Methylmalonic aciduria cblA type	MMAA
Methylmalonic aciduria cblB type	MMAB
Methylmalonic aciduria due to methylmalonyl-CoA mutase deficiency	MUT
Methylmalonic aciduria due to transcobalamin receptor defect	CD320
Methylmalonyl-CoA epimerase deficiency	MCEE
Mevalonic aciduria	MVK
Michels syndrome	MASP1
Microcephalic osteodysplastic primordial dwarfism type 2	PCNT
Microcephaly-capillary malformation syndrome	STAMBP
Microcephaly, epilepsy, and diabetes syndrome	IER3IP1
Microcephaly, normal intelligence and immunodeficiency	NBN
Microcephaly, postnatal progressive, with seizures and brain atrophy	MED17
Microcephaly with chorioretinopathy, autosomal recessive	TUBGCP6
Microcephaly with mental retardation and digital anomalies	RBBP8
Microcytic anemia	TMPRSS6
Microhydranencephaly	NDE1
Microphthalmia, isolated 2	VSX2
Microphthalmia, isolated 3	RAX
Microphthalmia, isolated 5	MFRP
Microphthalmia, isolated 6	PRSS56
Microphthalmia, isolated, with coloboma 3	VSX2
Microphthalmia syndromic 9	STRA6
Microspherophakia	LTBP2
Microtia, hearing impairment, and cleft palate	HOXA2
Miller syndrome	DHODH
Mitchell-Riley syndrome	RFX6
Mitochondrial complex I deficiency	NDUFA11
Mitochondrial complex I deficiency	NDUFAF2
Mitochondrial complex I deficiency	NUBPL
Mitochondrial complex I deficiency	NDUFAF5
Mitochondrial complex I deficiency	FOXRED1
Mitochondrial complex I deficiency	NDUFAF1
Mitochondrial complex I deficiency	NDUFAF4
Mitochondrial complex I deficiency	NDUFAF3
Mitochondrial complex I deficiency	NDUFV2
Mitochondrial complex I deficiency	NDUFS6
Mitochondrial complex I deficiency	NDUFS4
Mitochondrial complex I deficiency	NDUFV1
Mitochondrial complex I deficiency	NDUFS3
Mitochondrial complex I deficiency	NDUFS2
Mitochondrial complex I deficiency	NDUFS1
Mitochondrial complex I deficiency	NDUFB9
Mitochondrial complex I deficiency	NDUFB3
Mitochondrial complex II deficiency	SDHAF1
Mitochondrial complex II deficiency	SDHA
Mitochondrial complex III deficiency	BCS1L
Mitochondrial DNA depletion syndrome 2	TK2
Mitochondrial DNA-depletion syndrome 3, hepatocerebral	DGUOK
Mitochondrial DNA depletion syndrome 4B, MNGIE type	POLG
Mitochondrial DNA depletion syndrome 5 (encephalomyopathic with or without methylmalonic aciduria)	SUCLA2
Mitochondrial DNA depletion syndrome 7 (hepatocerebral type)	C10orf2
Mitochondrial DNA depletion syndrome 9 (encephalomyopathic with methylmalonic aciduria)	SUCLG1
Mitochondrial DNA depletion syndrome, encephalomyopathic form, with renal tubulopathy	RRM2B
Mitochondrial phosphate carrier deficiency	SLC25A3
Mitochondrial trifunctional protein deficiency	HADHB
Mitochondrial trifunctional protein deficiency	HADHA
Miyoshi muscular dystrophy 3	ANO5
Miyoshi myopathy	DYSF
Molybdenum cofactor deficiency, complementation group B	MOCS2
Molybdenum cofactor deficiency, complementation group C	GPHN
MORM syndrome	INPP5E
Mosaic variegated aneuploidy syndrome	BUB1B
Mosaic variegated aneuploidy syndrome 2	CEP57
Mucolipidosis III Gamma	GNPTG
Mucopolysaccharidosis, MPS-I-H/S	IDUA
Mucopolysaccharidosis, MPS-III-A	SGSH
Mucopolysaccharidosis, MPS-III-B	NAGLU
Mucopolysaccharidosis, MPS-III-C	HGSNAT
Mucopolysaccharidosis, MPS-III-D	GNS
Mucopolysaccharidosis, MPS-I-S	IDUA
Mucopolysaccharidosis, MPS-IV-A	GALNS
Mucopolysaccharidosis, MPS-IV-B	GLB1
Mucopolysaccharidosis type VI	ARSB
Mucopolysaccharidosis type VII	GUSB
Mulibrey nanism syndrome	TRIM37
Multiple epiphyseal dysplasia 4	SLC26A2
Multiple gastrointestinal atresias	TTC7A
Multiple joint dislocations, short stature, craniofacial dysmorphism, and congenital heart defects	B3GAT3
Multiple joint dislocations, short stature, craniofacial dysmorphism, and congenital heart defects	CHST3
Multiple mitochondrial dysfunctions syndrome 1	NFU1
Multiple mitochondrial dysfunctions syndrome 2	BOLA3
Multiple myeloma	LIG4
Multiple sulfatase deficiency	SUMF1
Muscle eye brain disease	POMGNT1
Muscular dystrophy, congenital, due to integrin alpha-7 deficiency	ITGA7
Muscular dystrophy, congenital, megaconial type	CHKB
Myasthenia, limb-girdle, familial	DOK7
Myasthenia, limb-girdle, with tubular aggregates	GFPT1
Myasthenic syndrome, congenital, associated with acetylcholine receptor deficiency	RAPSN
Myasthenic syndrome, congenital, associated with acetylcholine receptor deficiency	MUSK
Myasthenic syndrome, congenital, associated with acetylcholine receptor deficiency	GFPT1
Myasthenic syndrome, congenital, associated with acetylcholine receptor deficiency	CHRNE
Myasthenic syndrome, congenital, associated with acetylcholine receptor deficiency	CHRNB1
Myasthenic syndrome, congenital, fast-channel	CHRNE
Myasthenic syndrome, congenital, fast-channel	CHRND
Myasthenic syndrome, congenital, fast-channel	CHRNA1
Myasthenic syndrome, slow-channel congenital	CHRNE
Myasthenic syndrome, slow-channel congenital	CHRND
Myasthenic syndrome, slow-channel congenital	CHRNB1
Myasthenic syndrome, slow-channel congenital	CHRNA1
Mycobacterial and viral infections, susceptibility to, autosomal recessive	STAT1
Myeloperoxidase deficiency	MPO
MYH-associated polyposis	MUTYH
Myofibrillar myopathy 1	DES
Myoglobinuria, acute recurrent, autosomal recessive	LPIN1
Myoneural gastrointestinal encephalopathy syndrome	POLG
Myoneural gastrointestinal encephalopathy syndrome	TYMP
Myopathy, congenital, compton-north	CNTN1
Myopathy, distal, with anterior tibial onset	DYSF
Myopathy, lactic acidosis, and sideroblastic anemia 2	YARS2
Myopathy, mitochondrial progressive, with congenital cataract, hearing loss, and developmental delay	GFER
Myopathy with lactic acidosis, hereditary	ISCU
Myopia, high, with cataract and vitreoretinal degeneration	LEPREL1
Myosclerosis, autosomal recessive	COL6A2
N-acetylaspartate deficiency	NAT8L
Nail disorder, nonsyndromic congenital, 10	FZD6
Nakajo syndrome	PSMB8
Nanophthalmos 2	MFRP
Native American myopathy	STAC3
Natural killer cell deficiency, familial isolated	MCM4
Navajo neurohepatopathy	MPV17
Naxos disease	JUP
Nemaline myopathy 1	TPM3
Nemaline myopathy 2	NEB
Nemaline myopathy 5	TNNT1
Nemaline myopathy 7	CFL2
Neonatal adrenoleucodystrophy	PEX5
Neonatal intrahepatic cholestasis caused by citrin deficiency	SLC25A13
Nephrogenic diabetes insipidus, autosomal	AQP2
Nephronophthisis 1	NPHP1
Nephronophthisis 11	TMEM67
Nephronophthisis 12	TTC21B
Nephronophthisis 4	NPHP4
Nephronophthisis 7	GLIS2
Nephronophthisis 9	NEK8
Nephronophthisis-like nephropathy 1	XPNPEP3
Nephropathy with pretibial epidermolysis bullosa and deafness	CD151
Nephrotic syndrome, idiopathic, steroid-resistant	NPHS2
Nephrotic syndrome, type 3	PLCE1
Nephrotic syndrome, type 5, with or without ocular abnormalities	LAMB2
Nephrotic syndrome, type 6	PTPRO
Nestor-Guillermo progeria syndrome	BANF1
Netherton syndrome	SPINK5
Neu-Laxova syndrome	PHGDH
Neurodegeneration with brain iron accumulation 2b	PLA2G6
Neurodegeneration with brain iron accumulation 4	C19orf12
NEUROPATHY, HEREDITARY SENSORY, TYPE IIC	KIF1A
Neuropathy, hereditary sensory, with spastic paraplegia, autosomal recessive	CCT5
Neutral 1 amino acid transport defect	SLC6A19
Neutral lipid storage disease with myopathy	PNPLA2
Newfoundland rod-cone dystrophy	RLBP1
Niemann-Pick disease, type A	SMPD1
Niemann-Pick disease, type B	SMPD1
Niemann-Pick disease type C1	NPC1
Niemann-Pick disease type C2	NPC2
Nijmegen breakage syndrome-like disorder	RAD50
Nonaka myopathy	GNE
Nonarteritic anterior ischemic optic neuropathy, susceptibility to	GP1BA
Non-ketotic hyperglycinemia	GLDC
Non-ketotic hyperglycinemia	GCSH
Non-ketotic hyperglycinemia	AMT
Nonpersistence of intestinal lactase	MCM6
North american indian childhood cirrhosis	CIRH1A
Nortriptyline response	CYP2D6
Norum disease	LCAT
Nuclearly-encoded mitochondrial complex V (ATP synthase) deficiency 1	ATPAF2
Ochoa syndrome	HPSE2
Oculoauricular syndrome	HMX1
Oculocutaneous albinism type 1A	TYR
Oculocutaneous albinism type 1B	TYR
Oculocutaneous albinism type 3	TYRP1
Oculocutaneous albinism type 4	SLC45A2
Oculodentodigital dysplasia	GJA1
Oculodentodigital dysplasia, autosomal recessive	GJA1
Odontoonychodermal dysplasia	WNT10A
Odontotrichomelic syndrome	ANTXR1
Oguchi disease 2	GRK1
Oguchi's disease	SAG
Omodysplasia 1	GPC6
Opsismodysplasia	INPPL1
Optic atrophy 7	TMEM126A
Ornithine aminotransferase deficiency	OAT
Orofacial-digital syndrome IV	TCTN3
Orofaciodigital syndrome 5	DDX59
Orotic aciduria	UMPS
Osteodysplastic primordial dwarfism, type 1	RNU4ATAC
Osteogenesis imperfecta type 10	SERPINH1
Osteogenesis imperfecta type 11	SP7
Osteogenesis imperfecta type 12	SERPINF1
Osteogenesis imperfecta type 6	FKBP10
Osteogenesis imperfecta type 7	CRTAP
Osteogenesis imperfecta type 8	LEPRE1
Osteogenesis imperfecta type 9	PPIB
Osteogenesis imperfecta type III	COL1A2
Osteogenesis imperfecta type III	COL1A1
Osteomyelitis, sterile multifocal, with periostitis and pustulosis	IL1RN
Osteopetrosis autosomal recessive 1	TCIRG1
Osteopetrosis autosomal recessive 2	TNFSF11
Osteopetrosis autosomal recessive 4	CLCN7
Osteopetrosis autosomal recessive 5	OSTM1
Osteopetrosis autosomal recessive 6	PLEKHM1
Osteopetrosis autosomal recessive 7	TNFRSF11A
Osteopetrosis with renal tubular acidosis	CA2
Osteoporosis with pseudoglioma	LRP5
Otospondylomegaepiphyseal dysplasia	COL11A2
Ovarian dysgenesis 3	PSMC3IP
Pachydermoperiostosis syndrome	HPGD
Pancreatic agenesis, congenital	PDX1
Papillon-Lefèvre syndrome	CTSC
Parkinson disease 14	PLA2G6
Parkinson disease 15	FBXO7
Parkinson disease 2	PARK2
Parkinson disease 6, autosomal recessive early-onset	PINK1
Parkinson disease 7	PARK7
Parkinson disease 9	ATP13A2
Peeling skin syndrome	CDSN
Peeling skin syndrome, acral type	TGM5
Pena-Shokeir syndrome type I	DOK7
Pena-Shokeir syndrome type I	RAPSN
Pendred's syndrome	SLC26A4
Pendred's syndrome	KCNJ10
Pendred's syndrome	FOXI1
Periodontitis, aggressive, 1	CTSC
Peroxidase and phospholipid deficiency in eosinophils	EPX
Peroxisome biogenesis disorders, Zellweger syndrome spectrum	PEX16
Peroxisome biogenesis disorders, Zellweger syndrome spectrum	PEX12
Peroxisome biogenesis disorders, Zellweger syndrome spectrum	PEX6
Persistent hyperinsulinemic hypoglycemia of infancy	ABCC8
Persistent Mullerian duct syndrome	AMHR2
Persistent Mullerian duct syndrome	AMH
Peters plus syndrome	B3GALTL
Phenylketonuria	PAH
Phosphate transport defect	SLC37A4
Phosphoglycerate dehydrogenase deficiency	PHGDH
Phosphoserine aminotransferase deficiency	PSAT1
Phytanic acid storage disease	PHYH
Phytanic acid storage disease	PEX7
Pierson syndrome	LAMB2
Pigmentary pallidal degeneration	PANK2
Pili torti-deafness syndrome	BCS1L
Pineal hyperplasia AND diabetes mellitus syndrome	INSR
Pitt-Hopkins-like syndrome 2	NRXN1
Pituitary hormone deficiency, combined 1	POU1F1
Pituitary hormone deficiency, combined 2	PROP1
Pituitary hormone deficiency, combined 3	LHX3
Plasminogen activator inhibitor type 1 deficiency	SERPINE1
Plasminogen deficiency, type I	PLG
Platelet glycoprotein IV deficiency	CD36
Platelet-type bleeding disorder 11	GP6
Platelet-type bleeding disorder 8	P2RY12
Poikiloderma with neutropenia	USB1
Polycystic kidney disease, infantile type	PKHD1
Polycystic lipomembranous osteodysplasia with sclerosing leukoencephalopathy	TREM2
Polycystic lipomembranous osteodysplasia with sclerosing leukoencephalopathy	TYROBP
Polyglandular autoimmune syndrome, type 1	AIRE
Polyglucosan body disease, adult	GBE1
Polyhydramnios, megalencephaly, and symptomatic epilepsy	STRADA
Polymicrogyria, bilateral frontoparietal	GPR56
Polymicrogyria with optic nerve hypoplasia	TUBA8
Polyneuropathy, hearing loss, ataxia, retinitis pigmentosa, and cataract	ABHD12
Pontocerebellar hypoplasia type 1	VRK1
Pontocerebellar hypoplasia type 2A	TSEN54
Pontocerebellar hypoplasia type 2B	TSEN2
Pontocerebellar hypoplasia type 2C	TSEN34
Pontocerebellar hypoplasia type 2D	SEPSECS
Pontocerebellar hypoplasia type 4	TSEN54
Pontocerebellar hypoplasia type 6	RARS2
Popliteal pterygium syndrome lethal type	RIPK4
Porphobilinogen synthase deficiency	ALAD
Posterior column ataxia with retinitis pigmentosa	FLVCR1
Posterior polar cataract type 2	CRYAB
Prekallikrein deficiency	KLKB1
Primary autosomal recessive microcephaly 1	MCPH1
Primary autosomal recessive microcephaly 2	WDR62
Primary autosomal recessive microcephaly 3	CDK5RAP2
Primary autosomal recessive microcephaly 4	CASC5
Primary autosomal recessive microcephaly 5	ASPM
Primary autosomal recessive microcephaly 6	CENPJ
Primary autosomal recessive microcephaly 7	STIL
Primary hyperoxaluria, type I	AGXT
Primary hyperoxaluria, type II	GRHPR
Primary hyperoxaluria, type III	HOGA1
Primary hypomagnesemia	CLDN16
Progressive bulbar palsy of childhood	SLC52A3
Progressive familial intrahepatic cholestasis 2	ABCB11
Progressive familial intrahepatic cholestasis 3	ABCB4
Progressive intrahepatic cholestasis	ATP8B1
Progressive myoclonus epilepsy with ataxia	PRICKLE1
Progressive pseudorheumatoid dysplasia	WISP3
Progressive sclerosing poliodystrophy	POLG
Prolidase deficiency	PEPD
Proliferative vasculopathy and hydranencephaly-hydrocephaly syndrome	FLVCR2
Proline dehydrogenase deficiency	PRODH
Proopiomelanocortin deficiency	POMC
Propionic acidemia	PCCB
Propionic acidemia	PCCA
Prothrombin deficiency, congenital	F2
Prune belly syndrome	CHRM3
Pseudo-Hurler polydystrophy	GNPTAB
Pseudohypoaldosteronism type 1 autosomal recessive	SCNN1G
Pseudohypoaldosteronism type 1 autosomal recessive	SCNN1B
Pseudohypoaldosteronism type 1 autosomal recessive	SCNN1A
Pseudohypoaldosteronism type 2D	KLHL3
Pseudoneonatal adrenoleukodystrophy	ACOX1
Pseudoxanthoma elasticum	XYLT1
Pseudoxanthoma elasticum	ABCC6
Pseudoxanthoma elasticum-like disorder with multiple coagulation factor deficiency	GGCX
Psychomotor retardation, epilepsy, and craniofacial dysmorphism	SNIP1
Pulmonary alveolar microlithiasis	SLC34A2
Purine-nucleoside phosphorylase deficiency	PNP
Pyknodysostosis	CTSK
Pyridoxal 5'-phosphate-dependent epilepsy	PNPO
Pyridoxine-dependent epilepsy	ALDH7A1
Pyruvate carboxylase deficiency	PC
Pyruvate dehydrogenase e1-beta deficiency	PDHB
Pyruvate dehydrogenase E2 deficiency	DLAT
Pyruvate dehydrogenase e3-binding protein deficiency	PDHX
Pyruvate dehydrogenase lipoic acid synthetase deficiency	LIAS
Pyruvate dehydrogenase phosphatase deficiency	PDP1
Pyruvate kinase deficiency	PKLR
Radial aplasia-thrombocytopenia syndrome	RBM8A
Radiohumeral fusions with other skeletal and craniofacial anomalies	CYP26B1
Raine syndrome	FAM20C
Rapadilino syndrome	RECQL4
Recessive dystrophic epidermolysis bullosa	MMP1
Recessive dystrophic epidermolysis bullosa	COL7A1
Renal adysplasia	ITGA8
Renal adysplasia	RET
Renal carnitine transport defect	SLC22A5
Renal dysplasia	REN
Renal dysplasia	ACE
Renal dysplasia	AGTR1
Renal dysplasia	AGT
Renal dysplasia, retinal pigmentary dystrophy, cerebellar ataxia and skeletal dysplasia	IFT140
Renal hamartomas nephroblastomatosis and fetal gigantism	DIS3L2
Renal-hepatic-pancreatic dysplasia	NPHP3
Renal tubular acidosis, distal, autosomal recessive	ATP6V0A4
Renal tubular acidosis, distal, with hemolytic anemia	SLC4A1
Renal tubular acidosis, proximal, with ocular abnormalities and mental retardation	SLC4A4
Renal tubular acidosis with progressive nerve deafness	ATP6V1B1
Reticular dysgenesis	AK2
Retinal arterial macroaneurysm with supravalvular pulmonic stenosis	IGFBP7
Retinal cone dystrophy 3A	PDE6H
Retinal cone dystrophy 3B	KCNV2
Retinal cone dystrophy 4	CACNA2D4
Retinitis pigmentosa 12	CRB1
Retinitis pigmentosa 14	TULP1
Retinitis pigmentosa 20	RPE65
Retinitis pigmentosa 25	EYS
Retinitis pigmentosa 26	CERKL
Retinitis pigmentosa 28	FAM161A
Retinitis pigmentosa 35	SEMA4A
Retinitis pigmentosa 36	PRCD
Retinitis pigmentosa 37	NR2E3
Retinitis pigmentosa 38	MERTK
Retinitis pigmentosa 39	USH2A
Retinitis pigmentosa 4	RHO
Retinitis pigmentosa 40	PDE6B
Retinitis pigmentosa 41	PROM1
Retinitis pigmentosa 43	PDE6A
Retinitis pigmentosa 45	CNGB1
Retinitis pigmentosa 46	IDH3B
Retinitis pigmentosa 47	SAG
Retinitis pigmentosa 49	CNGA1
Retinitis pigmentosa 51	TTC8
Retinitis pigmentosa 54	C2orf71
Retinitis pigmentosa 55	ARL6
Retinitis pigmentosa 56	IMPG2
Retinitis pigmentosa 57	PDE6G
Retinitis pigmentosa 58	ZNF513
Retinitis pigmentosa 59	DHDDS
Retinitis pigmentosa 61	CLRN1
Retinitis pigmentosa 62	MAK
Rhabdomyosarcoma 1	SLC22A18
Rhabdomyosarcoma alveolar	PAX7
Rhabdomyosarcoma alveolar	PAX3
Rhizomelic chondrodysplasia punctata type 1	PEX7
Rhizomelic chondrodysplasia punctata type 2	GNPAT
Rhizomelic chondrodysplasia punctata type 3	AGPS
Rh-null, regulator type	RHAG
Richieri Costa Pereira syndrome	EIF4A3
Riddle syndrome	RNF168
Rigidity and multifocal seizure syndrome, lethal neonatal	BRAT1
Roberts-SC phocomelia syndrome	ESCO2
Robinow syndrome, autosomal recessive	ROR2
Rothmund-Thomson syndrome	RECQL4
Rotor syndrome	SLCO1B3
Rotor syndrome	SLCO1B1
Saccharopinuria	AASS
Salla disease	SLC17A5
Sarcosine dehydrogenase deficiency	SARDH
Sarcotubular myopathy	TRIM32
Schimke immunoosseous dysplasia	SMARCAL1
Schindler disease, type 1	NAGA
Schneckenbecken dysplasia	SLC35D1
Schopf-Schulz-Passarge syndrome	WNT10A
Schwartz Jampel syndrome type 1	HSPG2
SCID due to absent class II HLA antigens	RFXANK
SCID due to absent class II HLA antigens	RFXAP
SCID due to absent class II HLA antigens	RFX5
SCID due to absent class II HLA antigens	CIITA
Sclerocornea, autosomal recessive	PXDN
Sclerosteosis	SOST
Sclerosteosis 2	LRP4
Scott syndrome	ANO6
Sea-blue histiocyte syndrome	APOE
Seckel syndrome	ATR
Seckel syndrome 2	RBBP8
Seckel syndrome 5	CEP152
Secondary hypothyroidism	TSHB
Segawa syndrome, autosomal recessive	TH
Senior-Loken syndrome 1	NPHP1
Senior-Loken syndrome 4	NPHP4
Senior-Loken syndrome 5	IQCB1
Senior-Loken syndrome 6	CEP290
Senior-Loken syndrome 7	SDCCAG8
Sensory ataxic neuropathy, dysarthria, and ophthalmoparesis	C10orf2
Sensory ataxic neuropathy, dysarthria, and ophthalmoparesis	POLG
Sepiapterin reductase deficiency	SPR
Septo-optic dysplasia sequence	HESX1
Serkal syndrome	WNT4
SeSAME syndrome	KCNJ10
Severe autosomal recessive muscular dystrophy of childhood - North African type	SGCG
Severe combined immunodeficiency, atypical	ZAP70
Severe combined immunodeficiency, autosomal recessive, T cell-negative, B cell-positive, NK cell-negative	JAK3
Severe combined immunodeficiency, autosomal recessive, T cell-negative, B cell-positive, NK cell-positive	PTPRC
Severe combined immunodeficiency, autosomal recessive, T cell-negative, B cell-positive, NK cell-positive	IL7R
Severe combined immunodeficiency due to ADA deficiency	ADA
Severe combined immunodeficiency with sensitivity to ionizing radiation	DCLRE1C
Severe congenital neutropenia 3, autosomal recessive	HAX1
Severe congenital neutropenia 4, autosomal recessive	G6PC3
Severe congenital neutropenia autosomal dominant	ELANE
Severe immunodeficiency, autosomal recessive, T-cell negative, B-cell negative, NK cell-positive	RAG2
Severe immunodeficiency, autosomal recessive, T-cell negative, B-cell negative, NK cell-positive	RAG1
Short rib polydactyly syndrome 5	WDR35
Short rib-polydactyly syndrome, Majewski type	NEK1
Short-rib thoracic dysplasia 3 with or without polydactyly	DYNC2H1
Short stature, auditory canal atresia, mandibular hypoplasia, skeletal abnormalities	GSC
Shwachman syndrome	SBDS
Shy-Drager syndrome	COQ2
Sialic acid storage disease, severe infantile type	SLC17A5
Sialidosis, type II	NEU1
Sick sinus syndrome 1, autosomal recessive	SCN5A
Sideroblastic anemia and mitochondrial myopathy	PUS1
Sitosterolemia	ABCG8
Sitosterolemia	ABCG5
Sjögren-Larsson syndrome	ALDH3A2
Skeletal defects, genital hypoplasia, and mental retardation	ZBTB16
Skin fragility woolly hair syndrome	DSP
Skin/hair/eye pigmentation, variation in, 4	SLC24A5
Skin/hair/eye pigmentation, variation in, 6	SLC24A4
Smith-Lemli-Opitz syndrome	DHCR7
Smith McCort dysplasia	DYM
Spastic ataxia 5, autosomal recessive	AFG3L2
Spastic ataxia Charlevoix-Saguenay type	SACS
Spastic paraplegia 11, autosomal recessive	SPG11
Spastic paraplegia 15	ZFYVE26
Spastic paraplegia 18	ERLIN2
Spastic paraplegia 28, autosomal recessive	DDHD1
Spastic paraplegia 30, autosomal recessive	KIF1A
Spastic paraplegia 35	FA2H
Spastic paraplegia 39	PNPLA6
Spastic paraplegia 44, autosomal recessive	GJC2
Spastic paraplegia 45, autosomal recessive	NT5C2
Spastic paraplegia 46, autosomal recessive	GBA2
Spastic paraplegia 48, autosomal recessive	AP5Z1
Spastic paraplegia 5A	CYP7B1
Spastic paraplegia 7	SPG7
Specific granule deficiency	CEBPE
Spermatogenic failure 8	NR5A1
Spermatogenic failure 9	DPY19L2
Spherocytosis type 3	SPTA1
Spherocytosis type 5	EPB42
Sphingolipid activator protein 1 deficiency	PSAP
Spinal muscular atrophy type 4	SMN1
Spinal muscular atrophy, type II	SMN1
Spinal muscular atrophy with respiratory distress 1	IGHMBP2
Spinocerebellar ataxia autosomal recessive 1	SETX
Spinocerebellar ataxia, autosomal recessive 10	ANO10
Spinocerebellar ataxia, autosomal recessive 11	SYT14
Spinocerebellar ataxia autosomal recessive 5	ZNF592
Spinocerebellar ataxia, autosomal recessive 9	ADCK3
Spinocerebellar ataxia autosomal recessive with axonal neuropathy	TDP1
Split-hand/foot malformation 1 with sensorineural hearing loss	DLX5
Split-hand/foot malformation 6	WNT10B
Spondylocarpotarsal synostosis syndrome	FLNB
Spondylocheirodysplasia, Ehlers-Danlos syndrome-like	SLC39A13
Spondylocostal dysostosis 2	MESP2
Spondylocostal dysostosis 3	LFNG
Spondylocostal dysostosis 4, autosomal recessive	HES7
Spondyloenchondrodysplasia with immune dysregulation	ACP5
Spondyloepimetaphyseal dysplasia, Aggrecan type	ACAN
Spondyloepimetaphyseal dysplasia Matrilin-3 related	MATN3
Spondyloepimetaphyseal dysplasia, pakistani type	PAPSS2
Spondyloepimetaphyseal dysplasia with joint laxity	B3GALT6
Spondyloepiphyseal dysplasia with congenital joint dislocations	CHST3
Spondylo-megaepiphyseal-metaphyseal dysplasia	NKX3-2
Spondylometaepiphyseal dysplasia short limb-hand type	DDR2
Spondylometaphyseal dysplasia with cone-rod dystrophy	PCYT1A
Spongy degeneration of central nervous system	ASPA
Squamous cell carcinoma of the head and neck	TNFRSF10B
Squamous cell carcinoma of the head and neck	ING1
Stargardt disease 1	CNGB3
Stargardt disease 1	ABCA4
Stargardt Disease 3	ELOVL4
Stickler syndrome, type 4	COL9A1
Striatal necrosis, bilateral, and progressive polyneuropathy	SLC25A19
Striatonigral degeneration infantile	NUP62
Stuve-Wiedemann syndrome	LIFR
Subacute neuronopathic Gaucher's disease	GBA
Succinate-semialdehyde dehydrogenase deficiency	ALDH5A1
Succinyl-CoA acetoacetate transferase deficiency	OXCT1
Sucrase-isomaltase deficiency	SI
Sudden infant death with dysgenesis of the testes syndrome	TSPYL1
Sulfite oxidase deficiency	SUOX
Surfactant metabolism dysfunction, pulmonary, 1	SFTPB
Surfactant metabolism dysfunction, pulmonary, 3	ABCA3
Surfactant metabolism dysfunction, pulmonary, 5	CSF2RB
Syndactyly Cenani Lenz type	LRP4
Systemic lupus erythematosus 16	DNASE1L3
Tangier disease	ABCA1
Tay-Sachs disease	HEXA
Tay-Sachs disease, variant AB	GM2A
T-cell immunodeficiency, congenital alopecia and nail dystrophy	FOXN1
Temtamy preaxial brachydactyly syndrome	CHSY1
Temtamy syndrome	C12orf57
Testosterone 17-beta-dehydrogenase deficiency	HSD17B3
Tetraamelia, autosomal recessive	WNT3
THIAMINE METABOLISM DYSFUNCTION SYNDROME 5 (EPISODIC ENCEPHALOPATHY TYPE)	TPK1
Thiopurine methyltransferase deficiency	TPMT
Three M syndrome 1	CUL7
Three M syndrome 2	OBSL1
Three M syndrome 3	CCDC8
Thrombophilia due to protein S deficiency, autosomal recessive	PROS1
Thrombophilia, hereditary, due to protein C deficiency, autosomal recessive	PROC
Thyroglobulin synthesis defect	DUOXA2
Thyroid dyshormonogenesis 1	SLC5A5
Thyroid dyshormonogenesis 6	DUOX2
Thyroid hormone metabolism, abnormal	SECISBP2
Tooth agenesis, selective, 6	LTBP3
Torg Winchester syndrome	MMP2
Total Hypotrichosis, Mari type	LIPH
Transcobalamin II deficiency	TCN2
Transient bullous dermolysis of the newborn	COL7A1
Trichohepatoenteric syndrome	TTC37
Trichohepatoenteric syndrome 2	SKIV2L
Trichothiodystrophy, nonphotosensitive 1	MPLKIP
Trichothiodystrophy photosensitive	GTF2H5
Trichothiodystrophy photosensitive	ERCC3
Trichothiodystrophy photosensitive	ERCC2
Triglyceride storage disease with ichthyosis	ABHD5
Trimethylaminuria	FMO3
Tropical calcific pancreatitis	SPINK1
Troyer syndrome	SPG20
Trypsinogen deficiency	PRSS1
Tumoral calcinosis, familial, normophosphatemic	SAMD9
Turcot syndrome	PMS2
Turcot syndrome	MSH2
Turcot syndrome	MLH1
Turcot syndrome	MSH6
Tyrosinase-positive oculocutaneous albinism	OCA2
Tyrosinase-positive oculocutaneous albinism	MC1R
Tyrosine kinase 2 deficiency	TYK2
Tyrosinemia type 2	TAT
Tyrosinemia type I	FAH
UDPglucose-4-epimerase deficiency	GALE
Ullrich congenital muscular dystrophy	COL6A3
Ullrich congenital muscular dystrophy	COL6A2
Ullrich congenital muscular dystrophy	COL6A1
Ulna and fibula absence of with severe limb deficiency	WNT7A
Unverricht-Lundborg syndrome	CSTB
Upshaw-Schulman syndrome	ADAMTS13
Uridine 5-prime monophosphate hydrolase deficiency, hemolytic anemia due to	NT5C3A
Urocanate hydratase deficiency	UROC1
Usher syndrome, type 1	USH1C
Usher syndrome, type 1	MYO7A
Usher syndrome, type 1C	USH1C
Usher syndrome, type 1D	PCDH15
Usher syndrome, type 1D	CDH23
Usher syndrome, type 1F	PCDH15
Usher syndrome, type 1G	USH1G
Usher syndrome, type 2A	PDZD7
Usher syndrome, type 2A	USH2A
Usher syndrome, type 2C	GPR98
Usher syndrome, type 2C	PDZD7
Usher syndrome, type 2D	DFNB31
Usher syndrome, type 3	CLRN1
UV-sensitive syndrome	ERCC6
Van Maldergem Wetzburger Verloes syndrome	DCHS1
Ventricular tachycardia, catecholaminergic polymorphic, 2	CASQ2
Very long chain acyl-CoA dehydrogenase deficiency	ACADVL
Vitamin D-dependent rickets, type 1	CYP27B1
Vitamin D-dependent rickets, type 2	VDR
Vitamin d hydroxylation-deficient rickets, type 1b	CYP2R1
Vitamin k-dependent clotting factors, combined deficiency of, 1	GGCX
Vitamin k-dependent clotting factors, combined deficiency of, 2	VKORC1
Von Willebrand disease, recessive form	VWF
von Willebrand disease type 2	VWF
Waardenburg syndrome type 2D	SNAI2
Waardenburg syndrome type 4A	EDNRB
Waardenburg syndrome type 4B	EDN3
Walker-Warburg congenital muscular dystrophy	FKRP
Walker-Warburg congenital muscular dystrophy	POMT2
Walker-Warburg congenital muscular dystrophy	POMT1
Walker-Warburg congenital muscular dystrophy	LARGE
Walker-Warburg congenital muscular dystrophy	FKTN
Warburg micro syndrome 1	RAB3GAP1
Warburg micro syndrome 2	RAB3GAP2
Warburg micro syndrome 3	RAB18
Warsaw breakage syndrome	DDX11
Weill-Marchesani-like syndrome	ADAMTS17
Weill-Marchesani syndrome 1	ADAMTS10
Werdnig-Hoffmann disease	SMN1
Werner syndrome	WRN
Wilson's disease	ATP7B
Wiskott-Aldrich syndrome 2	WIPF1
Wolcott-Rallison dysplasia	EIF2AK3
Wolfram-like syndrome, autosomal dominant	WFS1
Wolfram syndrome 2	CISD2
Woolly hair, autosomal recessive 1	LPAR6
Wrinkly skin syndrome	ATP6V0A2
Xeroderma pigmentosum, complementation group b	ERCC3
Xeroderma pigmentosum, group C	XPC
Xeroderma pigmentosum, group D	ERCC2
Xeroderma pigmentosum, group E	DDB2
Xeroderma pigmentosum, group F	ERCC4
Xeroderma pigmentosum, group G	ERCC5
Xeroderma pigmentosum, variant type	POLH
Yunis Varon syndrome	FIG4
Zellweger syndrome	PEX1
Zunich neuroectodermal syndrome	PIGL
