# Supplementary material for: Secondary findings and carrier test frequencies in a large multiethnic sample
Source: Genome Med. 2015 Jun 13;7(1):54. doi: 10.1186/s13073-015-0171-1 (PMC4507324; doi:10.1186/s13073-015-0171-1)
Supplement: Additional file 6: — The final list of X-linked recessive genes and conditions obtained from the MedGen database. It does not include genes that were excluded in the manual curation step (see Methods). [file 13073_2015_171_MOESM6_ESM.xls]

## Sheet: Sheet1
Disease	Gene
Duchenne muscular dystrophy	DMD
Fabry's disease	GLA
Aarskog syndrome	FGD1
Adrenoleukodystrophy	ABCD1
Becker muscular dystrophy	DMD
Pelizaeus-Merzbacher disease	PLP1
Ornithine carbamoyltransferase deficiency	OTC
Emery-Dreifuss muscular dystrophy 1, X-linked	EMD
3-Methylglutaconic aciduria type 2	TAZ
Mucopolysaccharidosis, MPS-II	IDS
Androgen resistance syndrome	AR
Severe X-linked myotubular myopathy	MTM1
Hereditary factor IX deficiency disease	F9
Kallmann syndrome 1	KAL1
Atrophia bulborum hereditaria	NDP
Menkes kinky-hair syndrome	ATP7A
Lesch-Nyhan syndrome	HPRT1
Hypohidrotic X-linked ectodermal dysplasia	EDA
Bulbo-spinal atrophy X-linked	AR
Retinitis pigmentosa 15	RPGR
X-linked lissencephaly	DCX
X-linked severe combined immunodeficiency	IL2RG
Dyskeratosis congenita X-linked	DKC1
X-linked agammaglobulinemia	BTK
X-linked hereditary motor and sensory neuropathy	GJB1
Deafness, X-linked 2	POU3F4
X-linked hydrocephalus syndrome	L1CAM
Simpson-Golabi-Behmel syndrome	GPC3
Chronic granulomatous disease, X-linked	CYBB
Epileptic encephalopathy, early infantile, 1	ARX
X-linked lissencephaly 2	ARX
X-linked lymphoproliferative syndrome 1	SH2D1A
Lowe syndrome	OCRL
Spastic paraplegia 1	L1CAM
Fanconi anemia, complementation group B	FANCB
Mohr-Tranebjaerg syndrome	TIMM8A
Ocular albinism, type I	GPR143
Creatine deficiency, X-linked	SLC6A8
FG syndrome	MED12
Premature ovarian failure 1	FMR1
Spastic paraplegia 2	PLP1
Nephrogenic diabetes insipidus, X-linked	AVPR2
Glycogen storage disease type IXa1	PHKA2
X-linked mental retardation, with or without seizures, ARX-related	ARX
Hereditary factor VIII deficiency disease	F8
Immunodeficiency with hyper IgM type 1	CD40LG
Congenital adrenal hypoplasia, X-linked	NR0B1
Joubert syndrome 10	OFD1
Insulin-dependent diabetes mellitus secretory diarrhea syndrome	FOXP3
Opitz-Frias syndrome	MID1
Partington X-linked mental retardation syndrome	ARX
Charcot-Marie-Tooth disease, X-linked recessive, type 5	PRPS1
Colorblindness, partial, deutan series	OPN1MW
Dent disease 1	CLCN5
Congenital stationary night blindness, type 1A	NYX
X-linked mental retardation with marfanoid habitus syndrome	MED12
Phosphoribosylpyrophosphate synthetase superactivity	PRPS1
Renpenning syndrome 1	PQBP1
Borjeson-Forssman-Lehmann syndrome	PHF6
Mental retardation-hypotonic facies syndrome X-linked, 1	ATRX
Chondrodysplasia punctata 1, X-linked recessive	ARSE
Hereditary sideroblastic anemia	ALAS2
Early infantile epileptic encephalopathy 8	ARHGEF9
Cutis laxa, X-linked	ATP7A
X-linked familial exudative vitreoretinopathy	NDP
FRAXE	AFF2
Jensen syndrome	TIMM8A
Autism, susceptibility to, X-linked 2	NLGN4X
Asperger syndrome X-linked 2	NLGN4X
Proud Levine Carpenter syndrome	ARX
X-linked infantile nystagmus	FRMD7
X-linked myopathy with postural muscle atrophy	FHL1
Autism, susceptibility to, X-linked 1	NLGN3
Congenital stationary night blindness, type 2A	CACNA1F
Protan defect	OPN1LW
X-linked mental retardation 3	HCFC1
Mental retardation X-linked with cerebellar hypoplasia and distinctive facial appearance	OPHN1
Dent disease 2	OCRL
X-linked Leigh syndrome	PDHA1
Phosphoglycerate kinase 1 deficiency	PGK1
Thrombocytopenia, X-linked	WAS
Deficiency of glycerol kinase	GK
Snyder Robinson syndrome	SMS
Arts syndrome	PRPS1
Cleft palate X-linked	TBX22
Glycogen storage disease IXd	PHKA1
FG syndrome 4	CASK
Distal spinal muscular atrophy, X-linked 3	ATP7A
Mental retardation, X-linked, nonspecific	IQSEC2
Dystonia 3, torsion, X-linked	TAF1
Retinitis pigmentosa, X-linked, and sinorespiratory infections, with or without deafness	RPGR
Heterotaxy, visceral, X-linked	ZIC3
X-linked intellectual disability	KIAA2022
Spondyloepiphyseal dysplasia tarda	TRAPPC2
Ocular albinism, type II	CACNA1F
X-linked mental retardation, syndromic, Claes-Jensen type	KDM5C
Properdin deficiency, X-linked	CFP
Asperger syndrome X-linked 1	NLGN3
IFAP syndrome with or without BRESHECK syndrome	MBTPS2
X-linked mental retardation with short stature, hypogonadism and abnormal gait	CUL4B
Mental retardation X-linked syndromic 5	AP1S2
Anemia sideroblastic and spinocerebellar ataxia	ABCB7
Cataract 40	NHS
Severe congenital neutropenia X-linked	WAS
GATA-1-related thrombocytopenia with dyserythropoiesis	GATA1
Thrombocytopenia, platelet dysfunction, hemolysis, and imbalanced globin synthesis	GATA1
X-linked agammaglobulinemia with growth hormone deficiency	BTK
Thyroxine-binding globulin deficiency	SERPINA7
Macular degeneration, X-linked atrophic	RPGR
X-linked mental retardation 30	PAK3
Mental retardation, X-linked, syndromic 10	HSD17B10
Simpson-Golabi-Behmel syndrome, type 2	OFD1
X-linked mental retardation 21	IL1RAPL1
Keratosis pilaris decalvans	MBTPS2
Reifenstein syndrome	AR
Mental retardation, X-linked, syndromic, Hedera type	ATP6AP2
Mental retardation, X-linked, syndromic, wu type	GRIA3
Hypohidrotic ectodermal dysplasia with immune deficiency	IKBKG
Nystagmus 6, congenital, X-linked	GPR143
X-linked mental retardation 63	ACSL4
Myopathy, reducing body, X-linked, childhood-onset	FHL1
Cone monochromatism	OPN1LW
Cone monochromatism	OPN1MW
46,XY sex reversal, type 2	NR0B1
Proteinuria, low molecular weight, with hypercalciuria and nephrocalcinosis	CLCN5
X-linked mental retardation with panhypopituitarism	SOX3
X-linked mental retardation 9	FTSJ1
Partial hypoxanthine-guanine phosphoribosyltransferase deficiency	HPRT1
Corpus callosum, partial agenesis of, X-linked	L1CAM
Mental retardation, X-linked 19	RPS6KA3
X-linked recessive hypophosphatemic rickets	CLCN5
X-linked hypospadias 1	AR
Epilepsy, X-linked, with variable learning disabilities and behavior disorders	SYN1
TARP syndrome	RBM10
Cone-rod dystrophy X-linked 3	CACNA1F
X-linked mental retardation 58	TSPAN7
NSDHL-Related Disorders	NSDHL
X-linked syndromic mental retardation, Nascimento type	UBE2A
Immunodeficiency, X-Linked, with magnesium defect, Epstein-Barr virus infection, and neoplasia	MAGT1
X-linked mental retardation, syndromic 14	UPF3B
X-linked recessive nephrolithiasis with renal failure	CLCN5
Panhypopituitarism X-linked	SOX3
Atypical mycobacteriosis, familial, X-linked 2	CYBB
Mental retardation, X-linked, syndromic, raymond type	ZDHHC9
X-linked mental retardation 46	ARHGEF6
Mental retardation, X-linked 93	BRWD3
X-linked anemia without thromobocytopenia	GATA1
Retinitis Pigmentosa 23	OFD1
Combined immunodeficiency, X-linked	IL2RG
Multiple congenital anomalies-hypotonia-seizures syndrome 2	PIGA
Mental retardation, X-linked, syndromic, turner type	HUWE1
Immunodeficiency without anhidrotic ectodermal dysplasia	IKBKG
ZNF711-Related X-linked Mental Retardation	ZNF711
Corpus callosum, agenesis of, with mental retardation, ocular coloboma, and micrognathia	IGBP1
Thrombophilia, X-linked, due to factor IX defect	F9
Abruzzo Erickson syndrome	TBX22
Martin-Probst deafness-mental retardation syndrome	RAB40AL
Chromosome Xq28 deletion syndrome	BCAP31
Nephrogenic syndrome of inappropriate antidiuresis	AVPR2
X-linked hypospadias 2	MAMLD1
