# Supplementary material for: Secondary findings and carrier test frequencies in a large multiethnic sample
Source: Genome Med. 2015 Jun 13;7(1):54. doi: 10.1186/s13073-015-0171-1 (PMC4507324; doi:10.1186/s13073-015-0171-1)
Supplement: Additional file 7: — The first column of Additional file 7 includes the original list of genes extracted from MedGen that are potentially associated with X-linked recessive disorders. The second column indicates genes that passed manual curation. [file 13073_2015_171_MOESM7_ESM.xls]

## Sheet: AdditionalFile7
genes	Selected
ZDHHC15	FALSE
NYX	TRUE
RPGR	TRUE
SLC6A8	TRUE
IKBKG	TRUE
L1CAM	TRUE
ARHGEF9	TRUE
ARHGEF6	TRUE
NR0B1	TRUE
TAZ	TRUE
ATP6AP2	TRUE
DCX	TRUE
ABCD1	TRUE
OFD1	TRUE
HUWE1	TRUE
MTM1	TRUE
CLCN5	TRUE
TSPAN7	TRUE
GK	TRUE
GATA1	TRUE
MBTPS2	TRUE
AVPR2	TRUE
TRAPPC2	TRUE
PQBP1	TRUE
ACSL4	TRUE
KAL1	TRUE
MAMLD1	TRUE
KDM5C	TRUE
FOXP3	TRUE
HSD17B10	TRUE
DMD	TRUE
NSDHL	TRUE
GRIA3	TRUE
MAGT1	TRUE
IQSEC2	TRUE
ATP7A	TRUE
AFF2	TRUE
FTSJ1	TRUE
ZIC3	TRUE
PGK1	TRUE
SMC1A	FALSE
PHKA1	TRUE
PHKA2	TRUE
UBA1	FALSE
FRMD7	TRUE
RPS6KA3	TRUE
TAF1	TRUE
UBE2A	TRUE
AR	TRUE
PHF6	TRUE
FLNA	FALSE
PCDH19	FALSE
BTK	TRUE
SYN1	TRUE
CD40LG	TRUE
EMD	TRUE
GLA	TRUE
SH2D1A	TRUE
SMS	TRUE
IDS	TRUE
XIAP	FALSE
CACNA1F	TRUE
OPN1MW	TRUE
PLP1	TRUE
ATRX	TRUE
GPR143	TRUE
HPRT1	TRUE
CASK	TRUE
ALAS2	TRUE
FHL1	TRUE
FANCB	TRUE
BRWD3	TRUE
IGBP1	TRUE
RAB40AL	TRUE
FGD1	TRUE
NLGN3	TRUE
ZNF81	FALSE
BCOR	FALSE
OPN1LW	TRUE
NDP	TRUE
WAS	TRUE
BCAP31	TRUE
EDA	TRUE
NAA10	FALSE
IL2RG	TRUE
F8	TRUE
F9	TRUE
ZDHHC9	TRUE
OCRL	TRUE
SAT1	FALSE
POLA1	FALSE
OTC	TRUE
IL1RAPL1	TRUE
KIAA2022	TRUE
FMR1	TRUE
PDHA1	TRUE
AP1S2	TRUE
SOX3	TRUE
MID1	TRUE
HCFC1	TRUE
PRPS1	TRUE
GJB1	TRUE
TIMM8A	TRUE
OPHN1	TRUE
TBX22	TRUE
MED12	TRUE
ABCB7	TRUE
NHS	TRUE
MECP2	FALSE
PIGA	TRUE
POU3F4	TRUE
RBM10	TRUE
NLGN4X	TRUE
CYBB	TRUE
GPC3	TRUE
GPC4	FALSE
STS	FALSE
ARSE	TRUE
ARX	TRUE
SERPINA7	TRUE
ZNF711	TRUE
UPF3B	TRUE
CUL4B	TRUE
DKC1	TRUE
PAK3	TRUE
CFP	TRUE
